# Supplementary material for: The State of Mind of Health Care Professionals in Light of the COVID-19 Pandemic: Text Analysis Study of Twitter Discourses
Source: J Med Internet Res. 2021 Oct 22;23(10):e30217. doi: 10.2196/30217 (PMC8544741; doi:10.2196/30217)
Supplement: Multimedia Appendix 2 [file jmir_v23i10e30217_app2.zip]

Archive with 71 entries (59 files):
- Multimedia Appendix A - software/
- Multimedia Appendix A - software/classifiers/
- Multimedia Appendix A - software/classifiers/account_type_classifier.pkl
- Multimedia Appendix A - software/classifiers/occupation_type_classifier.pkl
- Multimedia Appendix A - software/code/
- Multimedia Appendix A - software/code/hpc_code/
- Multimedia Appendix A - software/code/hpc_code/get_author_tweet_count.py
- Multimedia Appendix A - software/code/hpc_code/sentiment_and_emotion_analysis/
- Multimedia Appendix A - software/code/hpc_code/sentiment_and_emotion_analysis/concat_job_tweet_emotions.py
- Multimedia Appendix A - software/code/hpc_code/sentiment_and_emotion_analysis/create_tweet_batches.py
- Multimedia Appendix A - software/code/hpc_code/sentiment_and_emotion_analysis/demo.py
- Multimedia Appendix A - software/code/hpc_code/sentiment_and_emotion_analysis/emotion_predictor.py
- Multimedia Appendix A - software/code/hpc_code/sentiment_and_emotion_analysis/get_before_during_emotions.py
- Multimedia Appendix A - software/code/hpc_code/sentiment_and_emotion_analysis/get_emotion_aggregates_over_time.py
- Multimedia Appendix A - software/code/hpc_code/sentiment_and_emotion_analysis/get_emotion_over_time.py
- Multimedia Appendix A - software/code/hpc_code/sentiment_and_emotion_analysis/get_per_topic_emotions.py
- Multimedia Appendix A - software/code/hpc_code/sentiment_and_emotion_analysis/get_tweet_sentiment.py
- Multimedia Appendix A - software/code/hpc_code/sentiment_and_emotion_analysis/requirements.txt
- Multimedia Appendix A - software/code/hpc_code/sentiment_and_emotion_analysis/tweet_emotion_classifier.py
- Multimedia Appendix A - software/code/hpc_code/sentiment_and_emotion_analysis/validate_batches.py
- Multimedia Appendix A - software/code/hpc_code/topic_analysis/
- Multimedia Appendix A - software/code/hpc_code/topic_analysis/get_num_tweets_per_topic.py
- Multimedia Appendix A - software/code/hpc_code/topic_analysis/get_n_top_tweets_per_topic.py
- Multimedia Appendix A - software/code/hpc_code/topic_analysis/get_topic_avg_sentiment_by_country.py
- Multimedia Appendix A - software/code/hpc_code/topic_analysis/get_topic_top_terms_only.py
- Multimedia Appendix A - software/code/hpc_code/topic_analysis/get_topic_tweet_count_per_week.py
- Multimedia Appendix A - software/code/hpc_code/topic_analysis/per_topic_coherence_values.py
- Multimedia Appendix A - software/code/hpc_code/topic_analysis/topic_top_tweets_terms.py
- Multimedia Appendix A - software/code/hpc_code/topic_generation/
- Multimedia Appendix A - software/code/hpc_code/topic_generation/generate_corpus.py
- Multimedia Appendix A - software/code/hpc_code/topic_generation/generate_corpus_2020_new_db.py
- Multimedia Appendix A - software/code/hpc_code/topic_generation/generate_topics.py
- Multimedia Appendix A - software/code/hpc_code/topic_generation/get_clustering_quality.py
- Multimedia Appendix A - software/code/hpc_code/topic_generation/get_model_coherence.py
- Multimedia Appendix A - software/code/manual_labeling/
- Multimedia Appendix A - software/code/manual_labeling/.ipynb_checkpoints/
- Multimedia Appendix A - software/code/manual_labeling/.ipynb_checkpoints/Create_Classifiers_Individual_Vs_Organization__HCP_Vs_Not_HCP-checkpoint.ipynb
- Multimedia Appendix A - software/code/manual_labeling/.ipynb_checkpoints/HCW_Agree_Disagree_Among_Annotators-checkpoint.ipynb
- Multimedia Appendix A - software/code/manual_labeling/.ipynb_checkpoints/HCW_Create_HCP_Dataset_for_Classification-checkpoint.ipynb
- Multimedia Appendix A - software/code/manual_labeling/.ipynb_checkpoints/HCW__Generate_authors_for_manual_labeling_Anotators-checkpoint.ipynb
- Multimedia Appendix A - software/code/manual_labeling/Create_Classifiers_Individual_Vs_Organization__HCP_Vs_Not_HCP.ipynb
- Multimedia Appendix A - software/code/manual_labeling/Generate_Individual_HCP_User_Samples.ipynb
- Multimedia Appendix A - software/code/manual_labeling/HCW_Agree_Disagree_Among_Annotators.ipynb
- Multimedia Appendix A - software/code/manual_labeling/HCW_Create_Classification_Performance_Results.ipynb
- Multimedia Appendix A - software/code/manual_labeling/HCW_Create_HCP_Dataset_for_Classification.ipynb
- Multimedia Appendix A - software/code/manual_labeling/HCW__Generate_authors_for_manual_labeling_Anotators.ipynb
- Multimedia Appendix A - software/code/topic_modeling_notebooks/
- Multimedia Appendix A - software/code/topic_modeling_notebooks/arbitrary_plot_maker.ipynb
- Multimedia Appendix A - software/code/topic_modeling_notebooks/corpus_generators/
- Multimedia Appendix A - software/code/topic_modeling_notebooks/corpus_generators/twitter_database_corpus.ipynb
- Multimedia Appendix A - software/code/topic_modeling_notebooks/create_topic_volume_chart.ipynb
- Multimedia Appendix A - software/code/topic_modeling_notebooks/get_inter_distribution_topic_jaccard.ipynb
- Multimedia Appendix A - software/code/topic_modeling_notebooks/jaccard_statistical_significance.R
- Multimedia Appendix A - software/code/topic_modeling_notebooks/lda_topic_modeler.ipynb
- Multimedia Appendix A - software/code/topic_modeling_notebooks/sentiment_and_emotion_analysis/
- Multimedia Appendix A - software/code/topic_modeling_notebooks/sentiment_and_emotion_analysis/create_emotion_charts.ipynb
- Multimedia Appendix A - software/code/topic_modeling_notebooks/sentiment_and_emotion_analysis/demo.py
- Multimedia Appendix A - software/code/topic_modeling_notebooks/sentiment_and_emotion_analysis/emotion_cases_cross_correlation.ipynb
- Multimedia Appendix A - software/code/topic_modeling_notebooks/sentiment_and_emotion_analysis/emotion_over_time.ipynb
- Multimedia Appendix A - software/code/topic_modeling_notebooks/sentiment_and_emotion_analysis/emotion_predictor.py
- Multimedia Appendix A - software/code/topic_modeling_notebooks/sentiment_and_emotion_analysis/requirements.txt
- Multimedia Appendix A - software/code/topic_modeling_notebooks/sentiment_and_emotion_analysis/sentiment_stats.ipynb
- Multimedia Appendix A - software/code/topic_modeling_notebooks/sentiment_and_emotion_analysis/twitter_sentiment_analysis.ipynb
- Multimedia Appendix A - software/code/topic_modeling_notebooks/topic_sentiment_statistical_analysis.ipynb
- Multimedia Appendix A - software/code/topic_modeling_notebooks/twitter_author_location_new_notebook.ipynb
- Multimedia Appendix A - software/code/topic_modeling_notebooks/twitter_author_stats.ipynb
- Multimedia Appendix A - software/code/topic_modeling_notebooks/twitter_basic_location_analysis.ipynb
- Multimedia Appendix A - software/code/topic_modeling_notebooks/twitter_topic_location_analysis.ipynb
- Multimedia Appendix A - software/code/topic_modeling_notebooks/twitter_topic_model_evaluation.ipynb
- Multimedia Appendix A - software/code/topic_modeling_notebooks/twitter_topic_time_series.ipynb
- Multimedia Appendix A - software/code/topic_modeling_notebooks/twitter_topic_top_tweets_terms.ipynb
