# Supplementary material for: The State of Mind of Health Care Professionals in Light of the COVID-19 Pandemic: Text Analysis Study of Twitter Discourses
Source: J Med Internet Res. 2021 Oct 22;23(10):e30217. doi: 10.2196/30217 (PMC8544741; doi:10.2196/30217)
Supplement: Multimedia Appendix 2 [file jmir_v23i10e30217_app2.zip › Multimedia Appendix A - software/code/hpc_code/sentiment_and_emotion_analysis/get_emotion_over_time.py]

import sqlite3 as sql
import pandas as pd
import time
from datetime import datetime
import matplotlib.pyplot as plt

database_path = '/gpfs0/rami/users/iliapl/data/databases/53k_individual_hcps_70_percent_confidence_tweets.db'
all_emotions_path = '/gpfs0/rami/users/iliapl/data/emotion_recognition'

con = sql.connect(database_path)

T = time.time()

tweet_dates = pd.read_sql('SELECT post_id, date FROM posts', con)

# if we don't do this, merging takes a very very long time
tweet_dates = tweet_dates[~tweet_dates['post_id'].isnull()]
tweet_dates['post_id'] = tweet_dates['post_id'].astype('int64')

print(f'Loaded tweet dates in {time.time() - T} seconds', flush=True)

T = time.time()

all_emotions_df = pd.read_csv(f'{all_emotions_path}/all_tweet_emotions.csv')

# if we don't do this, merging takes a very very long time
all_emotions_df = all_emotions_df[~all_emotions_df['post_id'].isnull()]
all_emotions_df['post_id'] = all_emotions_df['post_id'].astype('int64')

print(f'Loaded emotions in {time.time() - T} seconds', flush=True)

T = time.time()

merged_df = tweet_dates.merge(all_emotions_df, on='post_id', how='inner')

print(f'Merged dataframes in {time.time() - T} seconds - {len(merged_df)} tweets', flush=True)

num_frames = 50
#min_date = merged_df['date'].min()
#min_date = min_date[:min_date.index(' J')]
min_date = '2020-01-01 00:00:00'

max_date = merged_df['date'].max()
max_date = max_date[:max_date.index(' J')]

def date_range(start, end, intv):
    start = datetime.strptime(start, "%Y-%m-%d %H:%M:%S")
    end = datetime.strptime(end, "%Y-%m-%d %H:%M:%S")
    diff = (end  - start) / intv
    for i in range(intv):
        yield (start + diff * i).strftime("%Y-%m-%d %H:%M:%S")
    yield end.strftime("%Y-%m-%d %H:%M:%S")
    
frame_separators = list(date_range(min_date, max_date, num_frames))
date_windows = [(frame_separators[i], frame_separators[i+1]) for i in range(len(frame_separators) - 1)]

aggregate_emotions_df = pd.DataFrame(columns=['start_date', 'end_date', 'Anger', 'Disgust', 'Fear', 'Joy', 'Sadness', 'Surprise'])

for i, (start_date, end_date) in enumerate(date_windows):
    print(f'Creating window {i + 1}/{len(date_windows)}', flush=True)
    if i < len(date_windows) - 1:
        window_tweets = merged_df[(merged_df['date'] >= start_date) & (merged_df['date'] < end_date)]
    else:
        window_tweets = merged_df[(merged_df['date'] >= start_date) & (merged_df['date'] <= end_date)]

    # get aggregate emotions for this window
    entry_to_append = {'start_date': start_date, 'end_date': end_date}
    for emotion in ['Anger', 'Disgust', 'Fear', 'Joy', 'Sadness', 'Surprise']:
        entry_to_append[emotion] = window_tweets[emotion].mean()
        
    aggregate_emotions_df = aggregate_emotions_df.append(entry_to_append, ignore_index=True)
    
colors = ['red', 'brown', 'orange', 'limegreen', 'grey', 'deepskyblue']

ax = aggregate_emotions_df['Fear'].plot(color='orange', figsize=(20, 10))
plt.title('Sadness over time in 2019-2020')
#ax = aggregate_emotions_df.plot(kind='area', stacked=True, color=colors, figsize=(20, 10))
ax.set_xticks(aggregate_emotions_df.index)
ax.set_xticklabels(['{} to {}'.format(entry[1][:entry[1].index(' ')], entry[2][:entry[2].index(' ')]) for entry in aggregate_emotions_df[['start_date', 'end_date']].itertuples()], rotation=90)

#plt.savefig(f'{all_emotions_path}/emotions_over_time_{num_frames}_frames.png')
plt.savefig(f'{all_emotions_path}/fear_only_over_time_starting_2020_{num_frames}_frames.png')
