# Supplementary material for: The State of Mind of Health Care Professionals in Light of the COVID-19 Pandemic: Text Analysis Study of Twitter Discourses
Source: J Med Internet Res. 2021 Oct 22;23(10):e30217. doi: 10.2196/30217 (PMC8544741; doi:10.2196/30217)
Supplement: Multimedia Appendix 2 [file jmir_v23i10e30217_app2.zip › Multimedia Appendix A - software/code/hpc_code/topic_analysis/get_num_tweets_per_topic.py]

from gensim.corpora import Dictionary, MmCorpus
from gensim.models import LdaModel
import json
import time
import ast
import re
import pandas as pd
import sqlite3 as sql
import os
import datetime
import pytz


database_path = '/gpfs0/rami/users/iliapl/data/databases/53k_individual_hcps_70_percent_confidence_tweets.db'
twitter_model_path = '/gpfs0/rami/users/iliapl/data/output_data/lda_models/70_PERCENT_CONFIDENCE_53K_INDIVIDUAL_HCP_AUTHORS_2020_NO_KEYWORDS_WITH_RETWEETS_20_TOPICS'
location_analysis_path = '/gpfs0/rami/users/iliapl/data/output_data/twitter_location_analysis/POI_Followers_13-06-20'
NUM_TOPICS = 20

model_dict = Dictionary.load('{}/dict.id2word'.format(twitter_model_path))
corpus = MmCorpus('{}/corpus.mm'.format(twitter_model_path))
model = LdaModel.load('{}/lda.model'.format(twitter_model_path))


T = time.time()

with open('{}/tweet_topic_map.json'.format(twitter_model_path), 'r') as file_handle:
    tweet_id_topic_dict = json.load(file_handle)
    tweet_id_topic_dict = {tweet_id: ast.literal_eval(tup_str) for (tweet_id, tup_str) in
                           tweet_id_topic_dict.items()}

T = time.time() - T
print('Loaded id -> topic dictionary in {} seconds'.format(T), flush=True)

topic_tweet_count = {topic_id: 0 for topic_id in range(NUM_TOPICS)}

for i, (tweet_id, topic_prob) in enumerate(tweet_id_topic_dict.items()):
  if i % 100000 == 0:
    print('Finished {}/{} tweets'.format(i, len(tweet_id_topic_dict)), flush=True)
  topic_tweet_count[topic_prob[0]] += 1

pd.Series([topic_tweet_count[i] for i in range(NUM_TOPICS)]).to_csv('{}/topic_tweet_count.csv'.format(twitter_model_path))

print('Saved csv to {}'.format(twitter_model_path), flush=True)
