# Supplementary material for: The State of Mind of Health Care Professionals in Light of the COVID-19 Pandemic: Text Analysis Study of Twitter Discourses
Source: J Med Internet Res. 2021 Oct 22;23(10):e30217. doi: 10.2196/30217 (PMC8544741; doi:10.2196/30217)
Supplement: Multimedia Appendix 2 [file jmir_v23i10e30217_app2.zip › Multimedia Appendix A - software/code/manual_labeling/Generate_Individual_HCP_User_Samples.ipynb]

# %% [code]
import pandas as pd

path = 'C:/Users/iliapl/Documents/CoronaVirusProject/repo/corona_healthcare_workers/manual_labeling/datasets/Classification_results/'
output_path = 'C:/Users/iliapl/Documents/CoronaVirusProject/repo/corona_healthcare_workers/manual_labeling/datasets/'

unlabeled_predictions_df = pd.read_csv(path + 'unlabeled_predictions_Occupation_Type_individuals_only_using_author_full_name_and_description_and_SVM_classifier_balanced.csv')

# %% [code]
# remove labeled entries from when it was trained

unlabeled_predictions_df = unlabeled_predictions_df[~unlabeled_predictions_df['confidence_to_class_1'].isnull()].reset_index(drop=True)

# %% [code]
unlabeled_predictions_df.shape

# %% [code]
CONFIDENCE_PERCENT = 90

percentile = (100 - CONFIDENCE_PERCENT) / 100

max_confidence_unlabeled_predictions_df = unlabeled_predictions_df[unlabeled_predictions_df['confidence_to_class_1'] <= percentile]
max_confidence_unlabeled_predictions_df.shape

# %% [code]
SAMPLE_SIZE = 100

max_confidence_unlabeled_predictions_df.sample(n=SAMPLE_SIZE).reset_index(drop=True).to_csv(output_path + 'random_{}_individual_hcps_confidence_{}_percent.csv'.format(SAMPLE_SIZE, CONFIDENCE_PERCENT), index=False)

# %% [code]


# %% [code]
