# Supplementary material for: The State of Mind of Health Care Professionals in Light of the COVID-19 Pandemic: Text Analysis Study of Twitter Discourses
Source: J Med Internet Res. 2021 Oct 22;23(10):e30217. doi: 10.2196/30217 (PMC8544741; doi:10.2196/30217)
Supplement: Multimedia Appendix 2 [file jmir_v23i10e30217_app2.zip › Multimedia Appendix A - software/code/manual_labeling/HCW_Agree_Disagree_Among_Annotators.ipynb]

# %% [code]
import pandas as pd

# %% [code]
round_number = 20
after_summit = True

input_path = "C:/Users/iliapl/Documents/CoronaVirusProject/repo/corona_healthcare_workers/manual_labeling/datasets/Round_{0}/".format(round_number)

df1 = pd.read_csv(input_path + "annotator_0_users_to_label_round_{0}{1}.csv".format(round_number, '_after_summit' if after_summit else ''))
df2 = pd.read_csv(input_path + "annotator_1_users_to_label_round_{0}{1}.csv".format(round_number, '_after_summit' if after_summit else ''))
df3 = pd.read_csv(input_path + "annotator_2_users_to_label_round_{0}{1}.csv".format(round_number, '_after_summit' if after_summit else ''))

# %% [code]
df1["Annotator"] = 0
df2["Annotator"] = 1
df3["Annotator"] = 2

# %% [code]
columns = ["username", "url", "Account_Type (Individual/Organization/Other)", "Occupation_Type (HCP/Not HCP)"]

# %% [code]
df_united = pd.concat([df1, df2, df3])
df_united = df_united[["username", "url", "Account_Type (Individual/Organization/Other)", "Occupation_Type (HCP/Not HCP)", "Annotator", "Comments"]]
df_united.head()

# %% [code]
df_united.fillna("")
df_united.head()

# %% [code]
df_united["Account_Type (Individual/Organization/Other)"] = df_united["Account_Type (Individual/Organization/Other)"].apply(lambda x: str(x).capitalize())
df_united["Occupation_Type (HCP/Not HCP)"] = df_united["Occupation_Type (HCP/Not HCP)"].apply(lambda x: str(x).capitalize())

# %% [code]
df_united_gb = df_united.groupby(columns).size().reset_index(name='counts')
df_united_gb

# %% [code]
agreed_df = df_united_gb[df_united_gb["counts"] == 2]
not_agreed_df = df_united_gb[df_united_gb["counts"] == 1]

# %% [code]
not_agreed_df

# %% [code]
not_agreed_df.shape

# %% [code]
not_agreed_with_comments_df = pd.merge(not_agreed_df, df_united, on=columns, how = 'inner')
not_agreed_with_comments_df

# %% [code]
agreed_df.to_csv(input_path + "agreed_round_{0}_after_summit.csv".format(round_number), index=False)
not_agreed_with_comments_df.to_csv(input_path + "not_agreed_round_{0}_after_summit.csv".format(round_number), index=False)

# %% [code]
# create csv of only individual hcps for this iteration

agreed_df[(agreed_df['Account_Type (Individual/Organization/Other)'] == 'Individual') & ((agreed_df['Occupation_Type (HCP/Not HCP)'] == 'Hcp'))].to_csv(input_path + 'agreed_individual_hcps_only_iteration_{}.csv'.format(round_number), index=False)

# %% [markdown]
## Temporary - remove from rounds 1-3 users that are not relevant

# %% [code]
valid_users_path = r'C:\Users\iliapl\Documents\CoronaVirusProject\repo\corona_healthcare_workers\manual_labeling\datasets\top40percent_71972_authors.csv'
datasets_path = 'C:/Users/iliapl/Documents/CoronaVirusProject/repo/corona_healthcare_workers/manual_labeling/datasets/'

# %% [code]
import pandas as pd

relevant_users = pd.read_csv(valid_users_path)

# %% [code]
for i in range(1, 4):
    df = pd.read_csv(datasets_path + 'Round_{}/agreed_round_{}_after_summit.csv'.format(i, i))
    df = df[df['username'].isin(relevant_users['author_screen_name'])]
    df.to_csv(datasets_path + 'Round_{}/agreed_round_{}_after_summit.csv'.format(i, i), index=False)

# %% [markdown]
### Fix agreed after summit files with regards to changes in labelling policy

# %% [code]
for i in range(1, 8):
    df = pd.read_csv(datasets_path + 'Round_{}/agreed_round_{}_after_summit.csv'.format(i, i))
    print(len(df))
