# Supplementary material for: The State of Mind of Health Care Professionals in Light of the COVID-19 Pandemic: Text Analysis Study of Twitter Discourses
Source: J Med Internet Res. 2021 Oct 22;23(10):e30217. doi: 10.2196/30217 (PMC8544741; doi:10.2196/30217)
Supplement: Multimedia Appendix 2 [file jmir_v23i10e30217_app2.zip › Multimedia Appendix A - software/code/manual_labeling/HCW_Create_Classification_Performance_Results.ipynb]

# %% [code]
results_path = 'C:/Users/iliapl/Documents/CoronaVirusProject/repo/corona_healthcare_workers/manual_labeling/datasets/Classification_results/'

rounds_finished = 20

# %% [markdown]
##  Each round folder will have 10 classification results per target (HCP vs HCP or Ind. vs Org.) - we take the mean and std of each round and target

# %% [code]
with_author_features = False
individuals_only = False

# %% [code]
import os
import pandas as pd

account_type_dfs = []
occupation_type_dfs = []

for i in range(1, rounds_finished + 1):
    results_round_path = results_path + 'Round_{}'.format(i)
    if os.path.exists(results_round_path):
        for results_file in os.listdir(results_round_path):
            if with_author_features and 'with_author_features' not in results_file:
                continue
            df = pd.read_csv(results_round_path + '/' + results_file)
            df['Round_Number'] = i
            if 'target_Account_Type' in results_file:
                account_type_dfs.append(df)
            elif 'target_Occupation_Type' in results_file:
                if individuals_only and 'individuals_only' not in results_file:
                    continue
                if not individuals_only and 'individuals_only' in results_file:
                    continue
                occupation_type_dfs.append(df)

# %% [code]
account_type_df = pd.concat(account_type_dfs)
occupation_type_df = pd.concat(occupation_type_dfs)

# %% [code]
targeted_field = 'author_full_name_and_description'
#targeted_field = 'description'

account_type_df = account_type_df[account_type_df['Targeted_Field'] == targeted_field]
occupation_type_df = occupation_type_df[occupation_type_df['Targeted_Field'] == targeted_field]

# %% [code]
df_dict = {'round': [], 'instances_per_class': [], 'mean_accuracy': [], 'std_accuracy': [], 'mean_F1': [], 'std_F1': [], 'mean_precision': [], 'std_precision': [], 'mean_recall': [], 'std_recall': []}

for i in range(3, rounds_finished + 1):
    round_results = account_type_df[account_type_df['Round_Number'] == i]
    if not round_results.empty:
        df_dict['round'].append(i)
        df_dict['instances_per_class'].append(round_results['#Class_0'].iloc[0])
        df_dict['mean_accuracy'].append(round_results['Accuracy'].mean())
        df_dict['std_accuracy'].append(round_results['Accuracy'].std())
        df_dict['mean_F1'].append(round_results['F1'].mean())
        df_dict['std_F1'].append(round_results['F1'].std())
        df_dict['mean_precision'].append(round_results['Precision'].mean())
        df_dict['std_precision'].append(round_results['Precision'].std())
        df_dict['mean_recall'].append(round_results['Recall'].mean())
        df_dict['std_recall'].append(round_results['Recall'].std())

pd.DataFrame(df_dict).to_csv(results_path + 'Round_{}/account_type_svm_tfidf_{}_{}balanced_10_runs_rounds_3_to_{}_results.csv'.format(rounds_finished, targeted_field, 'with_author_features_' if with_author_features else '', rounds_finished))

# %% [code]
df_dict = {'round': [], 'instances_per_class': [], 'mean_accuracy': [], 'std_accuracy': [], 'mean_F1': [], 'std_F1': [], 'mean_precision': [], 'std_precision': [], 'mean_recall': [], 'std_recall': []}

for i in range(3, rounds_finished + 1):
    round_results = occupation_type_df[occupation_type_df['Round_Number'] == i]
    if not round_results.empty:
        df_dict['round'].append(i)
        df_dict['instances_per_class'].append(round_results['#Class_0'].iloc[0])
        df_dict['mean_accuracy'].append(round_results['Accuracy'].mean())
        df_dict['std_accuracy'].append(round_results['Accuracy'].std())
        df_dict['mean_F1'].append(round_results['F1'].mean())
        df_dict['std_F1'].append(round_results['F1'].std())
        df_dict['mean_precision'].append(round_results['Precision'].mean())
        df_dict['std_precision'].append(round_results['Precision'].std())
        df_dict['mean_recall'].append(round_results['Recall'].mean())
        df_dict['std_recall'].append(round_results['Recall'].std())

pd.DataFrame(df_dict).to_csv(results_path + 'Round_{}/occupation_type_svm_tfidf_{}_{}{}balanced_10_runs_rounds_3_to_{}_results.csv'.format(rounds_finished, targeted_field, 
                                                                                                                                           'individuals_only_' if individuals_only else '',
                                                                                                                                           'with_author_features_' if with_author_features else '', rounds_finished))

# %% [code]


# %% [code]
