# Supplementary material for: The State of Mind of Health Care Professionals in Light of the COVID-19 Pandemic: Text Analysis Study of Twitter Discourses
Source: J Med Internet Res. 2021 Oct 22;23(10):e30217. doi: 10.2196/30217 (PMC8544741; doi:10.2196/30217)
Supplement: Multimedia Appendix 2 [file jmir_v23i10e30217_app2.zip › Multimedia Appendix A - software/code/manual_labeling/HCW_Create_HCP_Dataset_for_Classification.ipynb]

# %% [code]
import pandas as pd

# %% [code]
#input_path = "C:/GoogleDrive/Dropbox/Dropbox/Aviad_PhD/Coronavirus_Healthcare_Workers/HCP_Manual_Labeling/Round_1/"

rounds_count = 20

input_path = "C:/Users/iliapl/Documents/CoronaVirusProject/repo/corona_healthcare_workers/manual_labeling/datasets/"

dfs = []
for i in range(1, rounds_count + 1):
    df = pd.read_csv(input_path + "Round_{0}/agreed_round_{0}_after_summit.csv".format(i))
    df['iteration'] = i
    dfs.append(df)
    
united_df = pd.concat(dfs)
united_df.to_csv(input_path + "Dataset_ready_for_classification/" + "classified_hcp_manual_labeling_{0}_rounds.csv".format(rounds_count), 
                 index=False)

# %% [code]
united_df.shape

# %% [code]
#authors_features_df = pd.read_csv(input_path + "top40percent_71972_authors.csv")
authors_features_df = pd.read_csv(input_path + "434k_authors_details.csv")
authors_features_df

# %% [code]
# autors_features_df = autors_features_df[["name", "author_guid", "author_osn_id", "author_screen_name", "author_full_name", "description", "statuses_count", 
#                    "followers_count", "followers_count", "friends_count", "listed_count", "language", "protected",
#                    "verified"]]
authors_features_df = authors_features_df.rename(columns={"name": "username"})
authors_features_df

# %% [code]
united_df

# %% [code]
# Check how many instances were actually put into the SVM

no_other_df = united_df[(united_df['Account_Type (Individual/Organization/Other)'] == 'Individual') | (united_df['Account_Type (Individual/Organization/Other)'] == 'Organization')]
no_other_df = no_other_df[(no_other_df['Occupation_Type (HCP/Not HCP)'] == 'Hcp') | (no_other_df['Occupation_Type (HCP/Not HCP)'] == 'Not hcp')]
no_other_df

# %% [code]
#united_df["username"] = united_df["username"].astype(str)
#authors_features_df["username"] = authors_features_df["username"].astype(str)

df2 = pd.merge(united_df, authors_features_df, how="right", on="username")
df2.to_csv(input_path + "Dataset_ready_for_classification/" + "classified_hcp_manual_labeling_400k_authors_{0}_rounds_with_features.csv".format(rounds_count), 
                 index=False)

# %% [code]
