# Supplementary material for: The State of Mind of Health Care Professionals in Light of the COVID-19 Pandemic: Text Analysis Study of Twitter Discourses
Source: J Med Internet Res. 2021 Oct 22;23(10):e30217. doi: 10.2196/30217 (PMC8544741; doi:10.2196/30217)
Supplement: Multimedia Appendix 2 [file jmir_v23i10e30217_app2.zip › Multimedia Appendix A - software/code/topic_modeling_notebooks/arbitrary_plot_maker.ipynb]

# %% [code]
coherence_values = [0.26624,
                    0.37625,
                    0.40168,
                    0.40216,
                    0.42197,
                    0.43341,
                    0.41942,
                    0.39581,
                    0.35578,
                    0.32397,
                    0.34338]

topic_numbers = list(range(5, 56, 5))

# %% [code]
import matplotlib.pyplot as plt

plt.figure(figsize=(10, 5))
plt.xlabel('Number of Topics')
plt.ylabel('Coherence')
plt.title('Topic Distributions')
plt.plot(topic_numbers, coherence_values)
plt.savefig('topic_distribution_coherence.png')

# %% [code]
coherence_per_topic_values = [0.427197568,
                              0.389633513,
                              0.245883265,
                              0.474950688,
                              0.333661333,
                              0.369119473,
                              0.476533843,
                              0.324716508,
                              0.590052681,
                              0.487290098,
                              0.51762332,
                              0.359522217,
                              0.208166282,
                              0.312131867,
                              0.403439175,
                              0.453064412,
                              0.435249857,
                              0.500783603,
                              0.444674536,
                              0.289464668]

topic_numbers = list(range(20))

import matplotlib.pyplot as plt

fig, ax = plt.subplots(figsize=(10, 5))

plt.xlabel('Topic Number')
plt.ylabel('Coherence')
plt.title('Topic Coherence')

coherence_per_topic_values = list(enumerate(coherence_per_topic_values))

color_list = ['#d1d5d9'] * 20
color_list[6] = '#7cfc00'
color_list[16] = '#228b22'
color_list[10] = '#00fa9a'
color_list[1] = '#00ffff'
color_list[0] = '#40e0d0'
color_list[9] = '#ffd700'
color_list[8] = '#ffa500'
color_list[2] = '#ff4500'
color_list[3] = '#ff0000'

coherence_per_topic_values = sorted(coherence_per_topic_values, key=lambda tup: tup[1], reverse=True)
sorted_color_list = [color_list[i] for i, _ in coherence_per_topic_values]

ax.bar(topic_numbers, [val for topic_num, val in coherence_per_topic_values], color=sorted_color_list)
plt.xticks(list(range(20)), [topic_num for topic_num, val in coherence_per_topic_values])
fig.tight_layout()
plt.savefig('20_topics_coherence.png')
plt.show()

# %% [code]
coherence_per_topic_values = [0.427197568,
                              0.389633513,
                              0.245883265,
                              0.474950688,
                              0.333661333,
                              0.369119473,
                              0.476533843,
                              0.324716508,
                              0.590052681,
                              0.487290098,
                              0.51762332,
                              0.359522217,
                              0.208166282,
                              0.312131867,
                              0.403439175,
                              0.453064412,
                              0.435249857,
                              0.500783603,
                              0.444674536,
                              0.289464668]

topic_numbers = list(range(20))

import matplotlib.pyplot as plt

fig, ax = plt.subplots(figsize=(4, 7))

coherence_per_topic_values = list(enumerate(coherence_per_topic_values))
color_list = ['#d1d5d9'] * 20
color_list[6] = '#7cfc00'
color_list[16] = '#228b22'
color_list[10] = '#00fa9a'
color_list[1] = '#00ffff'
color_list[0] = '#40e0d0'
color_list[9] = '#ffd700'
color_list[8] = '#ffa500'
color_list[2] = '#ff4500'
color_list[3] = '#ff0000'

coherence_per_topic_values = sorted(coherence_per_topic_values, key=lambda tup: tup[1], reverse=True)
sorted_color_list = [color_list[i] for i, _ in coherence_per_topic_values]

plt.xlabel('Coherence')
plt.ylabel('Topic Number')
plt.title('Topic Coherence')
ax.barh(topic_numbers, [val for topic_num, val in coherence_per_topic_values], color=sorted_color_list)
plt.yticks(list(range(20)), [topic_num for topic_num, val in coherence_per_topic_values])
fig.tight_layout()
plt.savefig('20_topics_coherence_horizontal.png')
plt.show()

# %% [code]
coherence_per_topic_values

# %% [markdown]
## Weighted coherence by volume

# %% [code]
volumes = [0.25474388,
0.258982469,
0.232756832,
0.068498495,
0.030858186,
0.021889232,
0.047189977,
0.000880186,
0.041538366,
0.008127134,
0.000443264,
0.000594982,
0.000445483,
0.001038404,
0.0004783,
0.000182315,
0.015111072,
0.002525461,
0.001579642,
0.002173197,
0.006147667,
0.000813918,
4.16947E-05,
0.001515911,
0.00010067,
0.00052697,
0.00060703,
9.67063E-05,
8.30723E-05,
2.94875E-05]

topic_coherence = [0.446788269,
0.32718392,
0.412412296,
0.429176422,
0.367737229,
0.385968823,
0.442258805,
0.435015082,
0.629145784,
0.548647769,
0.359838966,
0.44830481,
0.327401713,
0.557039665,
0.423033912,
0.302944375,
0.422553687,
0.51677573,
0.292882618,
0.312412039,
0.671170671,
0.318615914,
0.471564123,
0.467922402,
0.411659462,
0.316210949,
0.518374749,
0.517574633,
0.430079116,
0.491540798
]

# %% [code]
import numpy as np

np.average(topic_coherence, weights=volumes)

# %% [code]
occupation_type_acc = [0.674404762,
0.704120879,
0.712263158,
0.728153846,
0.735131048,
0.724933957,
0.726167228,
0.743138204,
0.754106557,
0.762692308,
0.754929577,
0.768654522,
0.773069825,
0.77502997,
0.784195353,
0.790675214,
0.785367325,
0.786195884
]

account_type_acc = [0.488333333,
0.757619048,
0.789555556,
0.756108597,
0.825073529,
0.835454545,
0.854380764,
0.851269231,
0.868626847,
0.857520161,
0.866285714,
0.873357041,
0.872619048,
0.878161616,
0.881458333,
0.889038462,
0.890577922,
0.884516949
]

# %% [code]
import matplotlib.pyplot as plt

plt.subplots(figsize=(10, 6))
plt.plot(list(range(3, 21)), occupation_type_acc)
plt.plot(list(range(3, 21)), account_type_acc)
plt.title('Classifier Acccuracy')
plt.ylabel('Accuracy')
plt.xlabel('Iteration')
plt.xticks(list(range(3, 21)))
plt.legend(['Occupation type', 'Account type'])
plt.savefig('classifier_accuracies.png')

# %% [code]
