# Supplementary material for: The State of Mind of Health Care Professionals in Light of the COVID-19 Pandemic: Text Analysis Study of Twitter Discourses
Source: J Med Internet Res. 2021 Oct 22;23(10):e30217. doi: 10.2196/30217 (PMC8544741; doi:10.2196/30217)
Supplement: Multimedia Appendix 2 [file jmir_v23i10e30217_app2.zip › Multimedia Appendix A - software/code/topic_modeling_notebooks/jaccard_statistical_significance.R]

library(jaccard)

args <- commandArgs(trailingOnly = TRUE)
# comment jaccard.test.mca(as.list(strsplit("1, 0, 1", ", ")[[1]]), as.list(strsplit("1, 0, 0", ", ")[[1]]))
vec1 <- as.numeric(unlist(strsplit(substr(args[1],3,nchar(args[1])-1), ",")))
vec2 <- as.numeric(unlist(strsplit(substr(args[2],3,nchar(args[2])-1), ",")))
print(jaccard.test.bootstrap(vec1, vec2))
