# Supplementary material for: The State of Mind of Health Care Professionals in Light of the COVID-19 Pandemic: Text Analysis Study of Twitter Discourses
Source: J Med Internet Res. 2021 Oct 22;23(10):e30217. doi: 10.2196/30217 (PMC8544741; doi:10.2196/30217)
Supplement: Multimedia Appendix 2 [file jmir_v23i10e30217_app2.zip › Multimedia Appendix A - software/code/topic_modeling_notebooks/sentiment_and_emotion_analysis/emotion_cases_cross_correlation.ipynb]

# %% [code]
aggregate_emotions_path_2019 = 'aggregate_emotions_2019.csv'
aggregate_emotions_path_2020 = 'aggregate_emotions_2020.csv'
global_confirmed_path = 'time_series_covid19_confirmed_global.csv'
global_deaths_path = 'time_series_covid19_deaths_global.csv'

# %% [code]
import pandas as pd

aggregate_emotions_2019_df = pd.read_csv(aggregate_emotions_path_2019)
aggregate_emotions_2020_df = pd.read_csv(aggregate_emotions_path_2020)

# %% [code]
def normalize(x, range=(0, 1)):
    return (x - min(x)) / (max(x) - min(x)) * (range[1] - range[0]) + range[0]

# %% [code]
from scipy.stats import pearsonr
from scipy.stats import spearmanr

def pearsonr_with_lag(x, y, lag):
    if lag > 0:
        x = x[lag:]
        y = y[:-lag]
    elif lag < 0:
        x = x[:lag]
        y = y[-lag:]
    
    return pearsonr(x, y)

def spearmanr_with_lag(x, y, lag):
    if lag > 0:
        x = x[lag:]
        y = y[:-lag]
    elif lag < 0:
        x = x[:lag]
        y = y[-lag:]
    
    return spearmanr(x, y)    

# %% [code]
def get_emotion_color(c):
    if c == 'Anger':
        return 'red'
    elif c == 'Disgust':
        return 'brown'
    elif c == 'Joy':
        return 'green'
    elif c == 'Sadness':
        return 'grey'
    elif c == 'Surprise':
        return 'blue'
    elif c == 'Fear':
        return 'orange'

# %% [markdown]
## Some stats

# %% [code]
from scipy.stats import shapiro

# Check normality

#shapiro(aggregate_emotions_2020_df['Anger'])
for emotion in ['Fear', 'Anger', 'Sadness', 'Joy', 'Surprise', 'Disgust']:
    shap2019 = shapiro(aggregate_emotions_2019_df[emotion])
    shap2020 = shapiro(aggregate_emotions_2020_df[emotion])
    str_2019 = '2019 NORMAL'
    if shap2019[1] < 0.05:
        str_2019 = '2019 NOT NORMAL'
    str_2020 = '2020 NORMAL'
    if shap2020[1] < 0.05:
        str_2020 = '2020 NOT NORMAL'
    print(f'Shapiro-Wilk P-values for {emotion}: 2019 - {shap2019[1]:.3f}, 2020 - {shap2020[1]:.3f}, {str_2019}, {str_2020}')

# %% [code]
from scipy.stats import ttest_ind as ttest
from scipy.stats import mannwhitneyu

# for non-normal distributions run mann-whitney

print('Fear P-value:', mannwhitneyu(aggregate_emotions_2019_df['Fear'], aggregate_emotions_2020_df['Fear'])[1])
print('Anger P-value:', ttest(aggregate_emotions_2019_df['Anger'], aggregate_emotions_2020_df['Anger'], equal_var=False)[1]) # Welch's T-Test
print('Sadness P-value:', ttest(aggregate_emotions_2019_df['Sadness'], aggregate_emotions_2020_df['Sadness'], equal_var=False)[1]) # Welch's T-Test
print('Joy P-value:', ttest(aggregate_emotions_2019_df['Joy'], aggregate_emotions_2020_df['Joy'], equal_var=False)[1]) # Welch's T-Test
print('Surprise P-value:', mannwhitneyu(aggregate_emotions_2019_df['Surprise'], aggregate_emotions_2020_df['Surprise'])[1])
print('Disgust P-value:', mannwhitneyu(aggregate_emotions_2019_df['Disgust'], aggregate_emotions_2020_df['Disgust'])[1])

# %% [markdown]
### Same emotion in 2020, 3 countries

# %% [code]
aggregate_emotions_path_2020_US = 'aggregate_emotions_2020_United_States.csv'
aggregate_emotions_path_2020_UK = 'aggregate_emotions_2020_United_Kingdom.csv'
aggregate_emotions_path_2020_Canada = 'aggregate_emotions_2020_Canada.csv'

import pandas as pd

aggregate_emotions_2020_df_US = pd.read_csv(aggregate_emotions_path_2020_US)
aggregate_emotions_2020_df_UK = pd.read_csv(aggregate_emotions_path_2020_UK)
aggregate_emotions_2020_df_Canada = pd.read_csv(aggregate_emotions_path_2020_Canada)

# %% [code]
emotion = 'Joy'

# %% [code]
from scipy import stats

f_value, p_value = stats.f_oneway(aggregate_emotions_2020_df_US[emotion], aggregate_emotions_2020_df_UK[emotion], aggregate_emotions_2020_df_Canada[emotion])

# %% [code]
print(f_value, p_value)

# %% [code]
import scikit_posthocs

df = scikit_posthocs.posthoc_ttest([aggregate_emotions_2020_df_US[emotion], aggregate_emotions_2020_df_UK[emotion], aggregate_emotions_2020_df_Canada[emotion]])

# %% [code]
df.index = ['US', 'UK', 'Canada']
df.columns = ['US', 'UK', 'Canada']

# %% [code]
df

# %% [markdown]
## Cross-correlation between all emotions 2019, 2020

# %% [code]
import os
import numpy as np
import json
import matplotlib.pyplot as plt

if not os.path.exists('correlation_data/between_emotions'):
    os.makedirs('correlation_data/between_emotions')

emotion_list = ['Anger', 'Disgust', 'Fear', 'Joy', 'Sadness', 'Surprise']
    
emotion_df_dict_2019 = {}
emotion_df_dict_2020 = {}
    
for year in [2019, 2020]:
    year_emotion_correlation_dict = {}
    if year == 2019:
        aggregate_emotions_df = aggregate_emotions_2019_df
        emotion_df_dict = emotion_df_dict_2019
    elif year == 2020:
        aggregate_emotions_df = aggregate_emotions_2020_df
        emotion_df_dict = emotion_df_dict_2020
        
    for i in range(len(emotion_list)):
        for j in range(i + 1, len(emotion_list)):
            emotion1 = emotion_list[i]
            emotion2 = emotion_list[j]
            
            if (emotion1, emotion2) not in emotion_df_dict:
                emotion_df_dict[(emotion1, emotion2)] = []
            
            xcorr = np.correlate(normalize(aggregate_emotions_df[emotion1]), normalize(aggregate_emotions_df[emotion2]), 'full')
            np.save('correlation_data/between_emotions/xcorr_{}_{}_{}.npy'.format(emotion1, emotion2, year), xcorr)

            fig = plt.figure(figsize=(22, 10))
            plt.plot(xcorr, '-o')
            plt.title('Cross-correlation between {} and {} in {}'.format(emotion1, emotion2, year))
            plt.xticks(list(range(len(xcorr))), labels=[x - len(aggregate_emotions_df) + 1 for x in range(len(xcorr))])
            plt.tight_layout()
            plt.savefig('correlation_data/between_emotions/xcorr_{}_{}_{}.png'.format(emotion1, emotion2, year))

            # dont display it here
            plt.close(fig)
            
            highest_xcorr_lag = np.argmax(xcorr) - len(aggregate_emotions_df) + 1
            highest_xcorr_pearsonr = pearsonr_with_lag(aggregate_emotions_df[emotion1], aggregate_emotions_df[emotion2], highest_xcorr_lag)
            result_dict = {'highest_xcorr_lag': str(highest_xcorr_lag), 
                           'highest_xcorr_pearonsr_corr': str(highest_xcorr_pearsonr[0]),
                            'highest_xcorr_pearsonr_pvalue': str(highest_xcorr_pearsonr[1])}
            year_emotion_correlation_dict['{}-{}'.format(emotion1, emotion2)] = result_dict
            emotion_df_dict[(emotion1, emotion2)] = highest_xcorr_pearsonr
            
            fig = plt.figure(figsize=(15, 8))
            plt.plot(normalize(aggregate_emotions_df[emotion1]), color=get_emotion_color(emotion1))
            plt.plot(normalize(aggregate_emotions_df[emotion2]), color=get_emotion_color(emotion2))
            plt.title('Normalized {} and {} in {}'.format(emotion1, emotion2, year))
            plt.legend([emotion1, emotion2])
            plt.xticks(list(range(len(aggregate_emotions_df))), ['{} to {}'.format(date1[:date1.index(' ')], date2[:date2.index(' ')]) for (idx, date1, date2) in
                                                                     aggregate_emotions_df[['start_date', 'end_date']].itertuples()], rotation=90)
            plt.tight_layout()

            plt.savefig('correlation_data/between_emotions/normalized_{}_{}_{}.png'.format(emotion1, emotion2, year))
            
            # dont display it here
            plt.close(fig)
            
    with open('correlation_data/between_emotions/highest_xcorr_{}.json'.format(year), 'w') as f:
        json.dump(year_emotion_correlation_dict, f)


# %% [code]
df_dict_2019 = {'Emotion': emotion_list, 'Anger': [], 'Disgust': [], 'Fear': [], 'Joy': [], 'Sadness': [], 'Surprise': []}
df_dict_2020 = {'Emotion': emotion_list, 'Anger': [], 'Disgust': [], 'Fear': [], 'Joy': [], 'Sadness': [], 'Surprise': []}

for year in [2019, 2020]:
    if year == 2019:
        emotion_df_dict = emotion_df_dict_2019
        df_dict = df_dict_2019
    elif year == 2020:
        emotion_df_dict = emotion_df_dict_2020
        df_dict = df_dict_2020
        
    temp = {}
        
    for (emotion1, emotion2) in emotion_df_dict:
        temp[(emotion2, emotion1)] = emotion_df_dict[(emotion1, emotion2)]
    
    for tup in temp:
        emotion_df_dict[tup] = temp[tup]

    for (emotion1, emotion2) in emotion_df_dict:
        df_dict[emotion1].append((emotion2, emotion_df_dict[(emotion1, emotion2)]))

    for emotion in emotion_list:
        df_dict[emotion] = [(emotion_list.index(em), tup) for (em, tup) in df_dict[emotion]]
        df_dict[emotion].append((emotion_list.index(emotion), (1.0, 0.0)))


# %% [code]
for emotion in emotion_list:
    df_dict_2019[emotion] = sorted(df_dict_2019[emotion], key=lambda tup: tup[0])
    df_dict_2020[emotion] = sorted(df_dict_2020[emotion], key=lambda tup: tup[0])

# %% [code]
import copy

df_dict_2019_pearson_corr = copy.deepcopy(df_dict_2019)
df_dict_2020_pearson_corr = copy.deepcopy(df_dict_2020)
df_dict_2019_pearson_pvalue = copy.deepcopy(df_dict_2019)
df_dict_2020_pearson_pvalue = copy.deepcopy(df_dict_2020)
for emotion in emotion_list:
    df_dict_2019_pearson_corr[emotion] = [corr for (idx, (corr, pvalue)) in df_dict_2019_pearson_corr[emotion]]
    df_dict_2020_pearson_corr[emotion] = [corr for (idx, (corr, pvalue)) in df_dict_2020_pearson_corr[emotion]]
    
    df_dict_2019_pearson_pvalue[emotion] = [pvalue for (idx, (corr, pvalue)) in df_dict_2019_pearson_pvalue[emotion]]
    df_dict_2020_pearson_pvalue[emotion] = [pvalue for (idx, (corr, pvalue)) in df_dict_2020_pearson_pvalue[emotion]]

# %% [code]
pd.DataFrame(df_dict_2019_pearson_corr).to_csv('pearson_correlation_between_emotions_2019.csv', index=False)
pd.DataFrame(df_dict_2019_pearson_pvalue).to_csv('pearson_pvalue_between_emotions_2019.csv', index=False)

pd.DataFrame(df_dict_2020_pearson_corr).to_csv('pearson_correlation_between_emotions_2020.csv', index=False)
pd.DataFrame(df_dict_2020_pearson_pvalue).to_csv('pearson_pvalue_between_emotions_2020.csv', index=False)

# %% [markdown]
## Emotions over 2020 with aggregates of 2019

# %% [code]
emotion = 'Joy'

# %% [code]
def get_list_elements_with_idx_mod(lst, mod):
    new_lst = []
    for i, el in enumerate(lst):
        if i % mod == 0:
            new_lst.append(el)
    return new_lst

# %% [code]
import matplotlib.pyplot as plt
import matplotlib as mpl

mpl.rc('font', **{'family': 'normal', 'weight': 'normal', 'size': 12})

colors = ['red', 'brown', 'orange', 'limegreen', 'grey', 'deepskyblue']


ax = aggregate_emotions_2020_df[emotion].plot(color=get_emotion_color(emotion), figsize=(10, 3))
plt.gcf().subplots_adjust(bottom=0.3)
plt.ylim(min(aggregate_emotions_2019_df[emotion].min(), aggregate_emotions_2020_df[emotion].min()), max(aggregate_emotions_2019_df[emotion].max(), aggregate_emotions_2020_df[emotion].max()))
ax.set_xticks(get_list_elements_with_idx_mod(aggregate_emotions_2020_df.index, 4))
ax.set_xticklabels(get_list_elements_with_idx_mod([entry[1][entry[1].index('-')+1:entry[1].index(' ')] 
                                       for entry in aggregate_emotions_2020_df[['start_date', 'end_date']].itertuples()], 4), rotation=90)
#ax.set_xticklabels([])
plt.legend([emotion])
plt.savefig('{}_2020_Canada.png'.format(emotion))
plt.show()

# %% [code]
import seaborn as sns

plt.figure(figsize=(4, 2.25))
ax = sns.boxplot(data=aggregate_emotions_2019_df[emotion], color=get_emotion_color(emotion), orient='v', width=0.2)
ax.axis('off')
ax.text(-0.08, 0.422, '{:.3f}'.format(aggregate_emotions_2019_df[emotion].max()), fontsize=12)
#ax.text(-0.075, 0.08, '{:.3f}'.format(aggregate_emotions_2019_df[emotion].min()), fontsize=12)
#plt.title('{} over 2019'.format(emotion), y=1.2)
plt.savefig('boxplot_{}_2019_Canada.png'.format(emotion), bbox_inches='tight')

# %% [code]
print(aggregate_emotions_2019_df[emotion].min())
print(aggregate_emotions_2019_df[emotion].median())
print(aggregate_emotions_2019_df[emotion].max())

# %% [markdown]
## Cross-correlation between emotions and epidemiological measures

# %% [code]
global_confirmed_cases = pd.read_csv(global_confirmed_path)
global_death_cases = pd.read_csv(global_deaths_path)

# %% [code]
last_date_exclusive = '12/10/20'

# %% [code]
global_confirmed_cases_data_only = global_confirmed_cases.drop(['Province/State', 'Country/Region', 'Lat', 'Long'] +
                                                               list(global_confirmed_cases.columns)[list(global_confirmed_cases.columns).index(last_date_exclusive):], axis=1)
global_new_confirmed_cases_daily = global_confirmed_cases_data_only.diff(axis=1).drop('1/22/20', axis=1).sum(axis=0)
global_new_confirmed_cases_daily.index = pd.to_datetime(global_new_confirmed_cases_daily.index)

global_death_cases_data_only = global_death_cases.drop(['Province/State', 'Country/Region', 'Lat', 'Long'] +
                                                               list(global_death_cases.columns)[list(global_death_cases.columns).index(last_date_exclusive):], axis=1)
global_new_death_cases_daily = global_death_cases_data_only.diff(axis=1).drop('1/22/20', axis=1).sum(axis=0)
global_new_death_cases_daily.index = pd.to_datetime(global_new_death_cases_daily.index)

# %% [code]
import numpy as np
import pandas as pd

global_new_confirmed_case_deltas_daily = np.diff(global_new_confirmed_cases_daily)
global_new_confirmed_case_deltas_daily = pd.Series(global_new_confirmed_case_deltas_daily, index=global_new_confirmed_cases_daily.index[1:])
global_new_death_case_deltas_daily = np.diff(global_new_death_cases_daily)
global_new_death_case_deltas_daily = pd.Series(global_new_death_case_deltas_daily, index=global_new_death_cases_daily.index[1:])

# %% [markdown]
## Cross-correlation with Rt

# %% [code]
import epyestim
import epyestim.covid19 as covid19

# https://github.com/lo-hfk/epyestim/blob/main/notebooks/covid_tutorial.ipynb

dates = pd.to_datetime(aggregate_emotions_2020_df[aggregate_emotions_2020_df['end_date'] > '2020-01-21']['end_date'])

R_data = covid19.r_covid(global_new_confirmed_cases_daily, r_interval_dates=dates, auto_cutoff=False)

# %% [code]
import matplotlib.pyplot as plt

fig, ax = plt.subplots(1, 1, figsize=(12, 6))

R_data['Q0.5'].loc['2020-03-01':].plot(ax=ax, color='red')
ax.fill_between(R_data.loc['2020-03-01':].index, R_data['Q0.025'].loc['2020-03-01':], R_data['Q0.975'].loc['2020-03-01':], color='red', alpha=0.2)
ax.set_xlabel('date')
ax.set_ylabel('R(t) with 95%-CI')
ax.axhline(y=1)
ax.set_title('Estimate of piece-wise constant effective reproduction number worldwide')
plt.show()

# %% [code]
Rt = R_data.loc['2020-01-22':]['R_mean']

# %% [code]
Rt = Rt.loc[dates][:-1]

# %% [code]
aggregate_emotions_2020_df = aggregate_emotions_2020_df[aggregate_emotions_2020_df['start_date'] >= '2020-01-22']

# %% [code]
import os

output_path = 'correlation_data/epidemiological_measures/spearmanr/Rt'

if not os.path.exists(output_path):
    os.makedirs(output_path)

# %% [code]
import numpy as np
from scipy.stats import pearsonr

emotion_list = ['Anger', 'Disgust', 'Fear', 'Joy', 'Sadness', 'Surprise']

for emotion in emotion_list:
    xcorr = np.correlate(normalize(Rt), normalize(aggregate_emotions_2020_df[emotion]), 'full')
    np.save('{}/xcorr_Rt_{}.npy'.format(output_path, emotion), xcorr)
    fig = plt.figure(figsize=(22, 10))
    plt.plot(xcorr, '-o')
    plt.title('Cross-correlation between normalized {} and normalized Rt (range 0 to 1)'.format(emotion))
    plt.xticks(list(range(len(xcorr))), labels=[x - len(Rt) + 1 for x in range(len(xcorr))])
    plt.tight_layout()
    plt.savefig('{}/xcorr_Rt_{}.png'.format(output_path, emotion))
    plt.show()
    
    corrs = []
    pvalues = []
    
    for displacement in range(-8, 9):
        corr = spearmanr_with_lag(Rt, aggregate_emotions_2020_df[emotion], displacement)
        corrs.append(corr[0])
        pvalues.append(corr[1])
    
    pd.DataFrame({'displacement': list(range(-8, 9)), 'spearman': corrs, 'pvalue': pvalues}).to_csv('{}/spearman_Rt_{}.csv'.format(output_path, emotion), index=False)
    plt.plot(list(range(-8, 9)), corrs, '-o')
    plt.title('Spearman correlation between {} and Rt'.format(emotion))
    plt.tight_layout()
    plt.savefig('{}/spearman_Rt_{}.png'.format(output_path, emotion))

# %% [markdown]
## Cross-correlation with other measures

# %% [code]
weekly_avg_daily_confirmed_cases = []
weekly_avg_daily_death_cases = []
weekly_avg_daily_confirmed_case_deltas = []
weekly_avg_daily_death_case_deltas = []

series_index = []

# %% [code]
import datetime as datetime

dates = pd.to_datetime(aggregate_emotions_2020_df[aggregate_emotions_2020_df['start_date'] > '2020-01-21']['start_date']).reset_index(drop=True)

for i in range(len(dates) - 1):
    week_start_date = dates[i]
    week_end_date = dates[i+1] - datetime.timedelta(days=1)
    series_index.append(week_start_date)
    
    weekly_avg_daily_confirmed_cases.append(global_new_confirmed_cases_daily[week_start_date:week_end_date].mean())
    weekly_avg_daily_death_cases.append(global_new_death_cases_daily[week_start_date:week_end_date].mean())
    weekly_avg_daily_confirmed_case_deltas.append(global_new_confirmed_case_deltas_daily[week_start_date:week_end_date].mean())
    weekly_avg_daily_death_case_deltas.append(global_new_death_case_deltas_daily[week_start_date:week_end_date].mean())

# %% [code]
weekly_avg_daily_confirmed_cases = pd.Series(weekly_avg_daily_confirmed_cases, series_index)
weekly_avg_daily_death_cases = pd.Series(weekly_avg_daily_death_cases, series_index)
weekly_avg_daily_confirmed_case_deltas = pd.Series(weekly_avg_daily_confirmed_case_deltas, series_index)
weekly_avg_daily_death_case_deltas = pd.Series(weekly_avg_daily_death_case_deltas, series_index)

# %% [code]
aggregate_emotions_2020_df = aggregate_emotions_2020_df[aggregate_emotions_2020_df['start_date'] >= '2020-01-22']

# %% [code]
aggregate_emotions_2020_df = aggregate_emotions_2020_df[:-1]

# %% [code]
import os
import numpy as np
import matplotlib.pyplot as plt

for measure_data, measure_name in [(weekly_avg_daily_confirmed_cases, 'weekly_avg_daily_confirmed'), (weekly_avg_daily_death_cases, 'weekly_avg_daily_deaths'),
                                  (weekly_avg_daily_confirmed_case_deltas, 'weekly_avg_daily_confirmed_deltas'), (weekly_avg_daily_death_case_deltas, 'weekly_avg_daily_death_deltas')]:

    output_path = 'correlation_data/epidemiological_measures/spearmanr/{}'.format(measure_name)

    if not os.path.exists(output_path):
        os.makedirs(output_path)


    emotion_list = ['Anger', 'Disgust', 'Fear', 'Joy', 'Sadness', 'Surprise']

    for emotion in emotion_list:
        xcorr = np.correlate(normalize(measure_data), normalize(aggregate_emotions_2020_df[emotion]), 'full')
        np.save('{}/xcorr_{}_{}.npy'.format(output_path, measure_name, emotion), xcorr)
        fig = plt.figure(figsize=(22, 10))
        plt.plot(xcorr, '-o')
        plt.title('Cross-correlation between normalized {} and normalized {} (range 0 to 1)'.format(emotion, measure_name))
        plt.xticks(list(range(len(xcorr))), labels=[x - len(measure_data) + 1 for x in range(len(xcorr))])
        plt.tight_layout()
        plt.savefig('{}/xcorr_{}_{}.png'.format(output_path, measure_name, emotion))
        plt.show()

        corrs = []
        pvalues = []

        for displacement in range(-8, 9):
            corr = spearmanr_with_lag(measure_data, aggregate_emotions_2020_df[emotion], displacement)
            corrs.append(corr[0])
            pvalues.append(corr[1])

        pd.DataFrame({'displacement': list(range(-8, 9)), 'spearman': corrs, 'pvalue': pvalues}).to_csv('{}/spearman_{}_{}.csv'.format(output_path, measure_name, emotion), index=False)
        plt.plot(list(range(-8, 9)), corrs, '-o')
        plt.title('Spearman correlation between {} and {}'.format(emotion, measure_name))
        plt.tight_layout()
        plt.savefig('{}/spearman_{}_{}.png'.format(output_path, measure_name, emotion))

# %% [code]
print(shapiro(Rt))

# %% [markdown]
## Arbitrary visualization

# %% [code]
measure_names = ['Confirmed', '\u0394 Confirmed', 'Deaths', '\u0394 Deaths']

# %% [code]
import matplotlib.pyplot as plt

emotion = 'Fear'

# weekly_avg_daily_confirmed_cases, weekly_avg_daily_confirmed_case_deltas, weekly_avg_daily_death_cases,
# weekly_avg_daily_death_case_deltas

measure = weekly_avg_daily_death_case_deltas
measure_name = measure_names[3]

emotion_series = aggregate_emotions_2020_df[emotion]
emotion_series.index = measure.index

plt.figure(figsize=(15, 8))

plt.plot(normalize(aggregate_emotions_2020_df[emotion]), '-o', c=get_emotion_color(emotion))
plt.plot(normalize(measure), '-o')

plt.title('Normalized {} and {}'.format(emotion, measure_name))
plt.legend([emotion, measure_name])

plt.show()

# %% [code]
confirmed_case_deltas_line = [spearmanr_with_lag(weekly_avg_daily_confirmed_case_deltas, aggregate_emotions_2020_df['Fear'], lag=i)[0] for i in range(-8, 9)]
death_case_deltas_line = [spearmanr_with_lag(weekly_avg_daily_death_case_deltas, aggregate_emotions_2020_df['Fear'], lag=i)[0] for i in range(-8, 9)]
Rt_line = [spearmanr_with_lag(Rt[:-1], aggregate_emotions_2020_df['Fear'], lag=i)[0] for i in range(-8, 9)]

# %% [code]
# Reverse the lists because we talk about 'Displacement' of the emotion in comparison to a measure 

confirmed_case_deltas_line = list(reversed(confirmed_case_deltas_line))
death_case_deltas_line = list(reversed(death_case_deltas_line))
Rt_line = list(reversed(Rt_line))

# %% [code]
import matplotlib.pyplot as plt

plt.figure(figsize=(14, 4.5))
plt.plot(confirmed_case_deltas_line, c='red')
plt.plot(death_case_deltas_line, c='lightgrey')
plt.plot(Rt_line, c='skyblue')
plt.xticks(list(range(len(Rt_line))), list(range(-8, 9)))
plt.xlabel('Displacement')
plt.ylabel('Spearman Correlation with Fear over 2020')
plt.legend(['\u0394 Confirmed', '\u0394 Deaths', 'Rt'])
plt.savefig('fear_dconfirmed_ddeath_rt_spearman_by_lag.png')
plt.show()

# %% [code]
plt.figure(figsize=(14, 4.5))

aggregate_emotions_2020_df = aggregate_emotions_2020_df[aggregate_emotions_2020_df['start_date'] >= '2020-01-22']
fear_series = aggregate_emotions_2020_df['Fear']
fear_series.index = weekly_avg_daily_confirmed_case_deltas.index
plt.plot(fear_series, c='blue')
normalization_range = (fear_series.min(), fear_series.max())
plt.plot(normalize(weekly_avg_daily_confirmed_case_deltas, normalization_range), c='red')
plt.plot(normalize(weekly_avg_daily_death_case_deltas, normalization_range), c='lightgrey')
plt.plot(normalize(Rt.loc['2020-02-26':], normalization_range), c='skyblue')
plt.legend(['Fear', '\u0394 Confirmed', '\u0394 Deaths', 'Rt'])
plt.yticks([])
plt.ylabel('Normalized value')
plt.savefig('fear_normalized_dconfirmed_ddeaths_rt.png')
plt.show()

# %% [code]
aggregate_emotions_path_2020_US = 'aggregate_emotions_2020_United_States.csv'
aggregate_emotions_path_2020_UK = 'aggregate_emotions_2020_United_Kingdom.csv'
aggregate_emotions_path_2020_Canada = 'aggregate_emotions_2020_Canada.csv'
global_confirmed_path = 'time_series_covid19_confirmed_global.csv'
global_deaths_path = 'time_series_covid19_deaths_global.csv'

import pandas as pd

aggregate_emotions_2020_US_df = pd.read_csv(aggregate_emotions_path_2020_US)
aggregate_emotions_2020_UK_df = pd.read_csv(aggregate_emotions_path_2020_UK)
aggregate_emotions_2020_Canada_df = pd.read_csv(aggregate_emotions_path_2020_Canada)

# %% [code]
def get_emotion_color(c):
    if c == 'Anger':
        return 'red'
    elif c == 'Disgust':
        return 'brown'
    elif c == 'Joy':
        return 'green'
    elif c == 'Sadness':
        return 'grey'
    elif c == 'Surprise':
        return 'blue'
    elif c == 'Fear':
        return 'orange'

# %% [code]
emotion = 'Disgust'

def get_list_elements_with_idx_mod(lst, mod):
    new_lst = []
    for i, el in enumerate(lst):
        if i % mod == 0:
            new_lst.append(el)
    return new_lst

import matplotlib.pyplot as plt
import matplotlib as mpl

mpl.rc('font', **{'family': 'normal', 'weight': 'normal', 'size': 12})

colors = ['red', 'brown', 'orange', 'limegreen', 'grey', 'deepskyblue']


ax = aggregate_emotions_2020_US_df[emotion].plot(color=get_emotion_color(emotion), figsize=(13, 5))
ax.plot(aggregate_emotions_2020_UK_df[emotion], color=get_emotion_color(emotion), ls='--')
ax.plot(aggregate_emotions_2020_Canada_df[emotion], color=get_emotion_color(emotion), ls=':')
plt.gcf().subplots_adjust(bottom=0.3)
#plt.ylim(min(aggregate_emotions_2019_df[emotion].min(), aggregate_emotions_2020_df[emotion].min()), max(aggregate_emotions_2019_df[emotion].max(), aggregate_emotions_2020_df[emotion].max()))
ax.set_xticks(get_list_elements_with_idx_mod(aggregate_emotions_2020_US_df.index, 4))
ax.set_xticklabels(get_list_elements_with_idx_mod([entry[1][entry[1].index('-')+1:entry[1].index(' ')] 
                                       for entry in aggregate_emotions_2020_US_df[['start_date', 'end_date']].itertuples()], 4), rotation=90)
#ax.set_xticklabels([])
plt.legend(['{}, US'.format(emotion), '{}, UK'.format(emotion), '{}, Canada'.format(emotion)])
#plt.savefig('{}_2020_Canada.png'.format(emotion))
plt.show()

# %% [code]
