# Supplementary material for: The State of Mind of Health Care Professionals in Light of the COVID-19 Pandemic: Text Analysis Study of Twitter Discourses
Source: J Med Internet Res. 2021 Oct 22;23(10):e30217. doi: 10.2196/30217 (PMC8544741; doi:10.2196/30217)
Supplement: Multimedia Appendix 2 [file jmir_v23i10e30217_app2.zip › Multimedia Appendix A - software/code/topic_modeling_notebooks/sentiment_and_emotion_analysis/sentiment_stats.ipynb]

# %% [code]
import json
from datetime import datetime
from tqdm import tqdm

with open(r'C:\Users\iliapl\Documents\CoronaVirusProject\data\output_data\twitter_over_time\POI_Followers_13-06-20\tweet_date_map.json', 'r') as f:
    tweet_date_map = json.load(f)

tweet_date_map = {tweet: datetime.strptime(date, '%Y-%m-%d %H:%M:%S') for (tweet, date) in tqdm(tweet_date_map.items())}


# %% [code]
rise_week_tweets = [tweet for (tweet, date) in tqdm(tweet_date_map.items()) if date > datetime(2020, 5, 18, 0, 0, 0) and date < datetime(2020, 5, 26, 0, 0, 0)]

# %% [code]
before_rise_week_tweets = [tweet for (tweet, date) in tqdm(tweet_date_map.items()) if date > datetime(2020, 5, 11, 0, 0, 0) and date < datetime(2020, 5, 19, 0, 0, 0)]

# %% [code]
with open(r'C:\Users\iliapl\Documents\CoronaVirusProject\data\output_data\sentiment_analysis\POI_Followers_13-06-20\tweet_id_sentiment_map.json', 'r') as f:
    sentiment_map = json.load(f)

# %% [code]
rise_week_sentiment = [sentiment_map[tweet] for tweet in rise_week_tweets]

# %% [code]
before_rise_week_sentiment = [sentiment_map[tweet] for tweet in before_rise_week_tweets]

# %% [code]
import sqlite3 as sql

conn = sql.connect(r'C:\Users\iliapl\Documents\CoronaVirusProject\data\databases\bad_actors_Coronavirus_Project_POI_Followers_13-06-20.db')
cur = conn.cursor()

tweet_sentiment_before = {}
tweet_sentiment_rise_week = {}

query = 'SELECT content FROM posts WHERE post_id = \'{}\''

for tweet in tqdm(before_rise_week_tweets):
    content = cur.execute(query.format(tweet)).fetchone()[0]
    tweet_sentiment_before[tweet] = (content, sentiment_map[tweet])

for tweet in tqdm(rise_week_tweets):
    content = cur.execute(query.format(tweet)).fetchone()[0]
    tweet_sentiment_rise_week[tweet] = (content, sentiment_map[tweet])

# %% [code]
cummings_tweets = []
test_tweets = []

for (tweet_id, (tweet, sentiment)) in tweet_sentiment_rise_week.items():
    if 'dominic' in tweet.lower() or 'cummings' in tweet.lower() or 'boris' in tweet.lower() or 'johnson' in tweet.lower() or 'minister' in tweet.lower() or 'prime' in tweet.lower():
        #print(tweet, sentiment)
        cummings_tweets.append(tweet_id)
        
    if sentiment < -0.4:
        test_tweets.append(tweet)

# %% [code]
word_counts = {}
for tweet in test_tweets:
    for word in tweet.split():
        word_counts[word] = word_counts.get(word, 0) + 1

sorted_words = sorted(list(word_counts.items()), key=lambda tup: tup[1], reverse=True)
rise_week_words = set([word for (word, _) in sorted_words[:500]])

# %% [code]
cummings_tweets = []
test_tweets = []

for (tweet_id, (tweet, sentiment)) in tweet_sentiment_before.items():
    if 'cummings' in tweet.lower():
        #print(tweet, sentiment)
        cummings_tweets.append(tweet_id)
        
    if sentiment < -0.4:
        test_tweets.append(tweet)

# %% [code]
word_counts = {}
for tweet in test_tweets:
    for word in tweet.split():
        word_counts[word] = word_counts.get(word, 0) + 1

sorted_words = sorted(list(word_counts.items()), key=lambda tup: tup[1], reverse=True)
before_words = set([word for (word, _) in sorted_words[:500]])

# %% [code]
print(rise_week_words - before_words)

# %% [code]
len(cummings_tweets)

# %% [code]
cummings_sentiment = [sentiment_map[tweet] for tweet in cummings_tweets]
print(np.mean(cummings_sentiment))


# %% [code]
print('with cummings mean sentiment: {}'.format(np.mean([sentiment for (_, (_, sentiment)) in tweet_sentiment_rise_week.items()])))

# %% [code]
print('without cummings mean sentiment: {}'.format(np.mean([sentiment for (_, (tweet, sentiment)) in tweet_sentiment_rise_week.items() if 'cummings' not in tweet.lower() and 'dominic' not in tweet.lower() and 'boris' not in tweet.lower() and 'johnson' not in tweet.lower() and 'minister' not in tweet.lower() and 'wife' not in tweet.lower() and 'prime' not in tweet.lower()])))

# %% [code]
print('with cummings mean sentiment: {}'.format(np.mean([sentiment for (_, (_, sentiment)) in tweet_sentiment_before.items()])))

# %% [code]
print('without cummings mean sentiment: {}'.format(np.mean([sentiment for (_, (tweet, sentiment)) in tweet_sentiment_before.items() if 'cummings' not in tweet.lower() and 'dominic' not in tweet.lower() and 'boris' not in tweet.lower() and 'johnson' not in tweet.lower() and 'minister' not in tweet.lower() and 'wife' not in tweet.lower() and 'prime' not in tweet.lower()])))

# %% [code]
with open('test.json', 'w') as f:
    json.dump(cummings_tweets, f)
