# Supplementary material for: The State of Mind of Health Care Professionals in Light of the COVID-19 Pandemic: Text Analysis Study of Twitter Discourses
Source: J Med Internet Res. 2021 Oct 22;23(10):e30217. doi: 10.2196/30217 (PMC8544741; doi:10.2196/30217)
Supplement: Multimedia Appendix 2 [file jmir_v23i10e30217_app2.zip › Multimedia Appendix A - software/code/topic_modeling_notebooks/sentiment_and_emotion_analysis/twitter_sentiment_analysis.ipynb]

# %% [markdown]
## Model Sentiment Extractor

# %% [code]
database_path = r"C:\Users\iliapl\Documents\CoronaVirusProject\data\databases\bad_actors_Coronavirus_Project_POI_Followers_13-06-20.db"
model_path = r'C:\Users\iliapl\Documents\CoronaVirusProject\data\output_data\POI_Followers_13-06-20'
output_path = r'C:\Users\iliapl\Documents\CoronaVirusProject\data\output_data\sentiment_analysis\POI_Followers_13-06-20'

# %% [code]
import os

if not os.path.exists(output_path):
    os.makedirs(output_path)

# %% [code]
import json

with open('{}/post_id_bow_dict.json'.format(model_path), 'r') as file_handle:
    tweet_ids = json.load(file_handle).keys()
    

# %% [code]
import sqlite3 as sql
import time

tweet_id_content_dict = {}

T = time.time()
conn = sql.connect(database_path)
cur = conn.cursor()
query = 'SELECT post_id, content FROM posts'
results = cur.execute(query)

result = results.fetchone()
while result:
    if result[0] in tweet_ids:
        tweet_id_content_dict[result[0]] = result[1]
    result = results.fetchone()

print('Extracted required sub-dictionary in {} seconds'.format(time.time() - T))

# %% [code]
from vaderSentiment.vaderSentiment import SentimentIntensityAnalyzer

analyzer = SentimentIntensityAnalyzer()

def get_sentiment_compound_value(post):
    score = analyzer.polarity_scores(post)
    return score['compound']

# %% [code]
T = time.time()
tweet_id_sentiment_dict = {}
for i, (tweet_id, content) in enumerate(tweet_id_content_dict.items()):
    if i % 200000 == 0:
        print('Finished {}/{} tweets'.format(i, len(tweet_id_content_dict)))
    tweet_id_sentiment_dict[tweet_id] = get_sentiment_compound_value(content)
    
print('Finished sentiment analysis for {} tweets in {} seconds'.format(len(tweet_id_sentiment_dict), time.time() - T))

# %% [code]
with open('{}/tweet_id_sentiment_map.json'.format(output_path), 'w') as file_handle:
    json.dump(tweet_id_sentiment_dict, file_handle)

# %% [markdown]
## Precise emotion recognition

# %% [code]
db_path = r'C:\Users\iliapl\Documents\CoronaVirusProject\data\databases\bad_actors_Coronavirus_Project_POI_Followers_13-06-20.db'
model_path = r'C:\Users\iliapl\Documents\CoronaVirusProject\data\output_data\POI_Followers_13-06-20_PERSON_ONLY_V10_TOP40PERCENT_25TOPICS'
labeled_authors_csv_path = r'C:\Users\iliapl\Documents\CoronaVirusProject\data\databases\person_organization_classification\labeled_authors_V10.csv'
unlabeled_authors_csv_path = r'C:\Users\iliapl\Documents\CoronaVirusProject\data\databases\person_organization_classification\all_unlabeled_predictions_using_description_and_SVM_classifier_inbalanced_to_label_V10.csv'
tweet_emotions_path = r'C:\Users\iliapl\Documents\CoronaVirusProject\data\output_data\sentiment_analysis\POI_Followers_13-06-20\unlabeled_author_tweet_emotions.json'

# %% [code]
from keras import backend as K
import os
from importlib import reload

def set_keras_backend(backend):
    if K.backend() != backend:
        os.environ['KERAS_BACKEND'] = backend
        reload(K)
        assert K.backend() == backend
    
set_keras_backend('theano')

# %% [code]
from emotion_predictor import EmotionPredictor
import time

T = time.time()

model = EmotionPredictor(classification='ekman', setting='mc')

print(f'Loaded emotion predictor model in {time.time() - T} seconds')

# %% [code]
import pandas as pd

labeled_authors_df = pd.read_csv(labeled_authors_csv_path)
unlabeled_authors_df = pd.read_csv(unlabeled_authors_csv_path)

# %% [code]
CONFIDENCE_PERCENTILE = 0.4

person_authors = list(labeled_authors_df[labeled_authors_df['author_sub_type'] == 'PERSON']['author_screen_name'])
person_sorted_by_confidence = unlabeled_authors_df[unlabeled_authors_df['str_automatic_prediction'] == 'PERSON'].sort_values(by=['confidence_to_organization'], ascending=True)
max_organization_confidence = person_sorted_by_confidence.quantile(CONFIDENCE_PERCENTILE)[0]
percentile_person_authors = person_sorted_by_confidence[unlabeled_authors_df['confidence_to_organization'] < max_organization_confidence]

person_authors = list(percentile_person_authors['author_screen_name'])

# %% [code]
import pandas as pd
import sqlite3 as sql

conn = sql.connect(db_path)

pd.read_sql('SELECT COUNT(*) FROM posts', conn)

# %% [code]
import sqlite3 as sql
import json
from tqdm import tqdm

from ast import literal_eval as make_tuple

if os.path.exists(tweet_emotions_path):
    with open(tweet_emotions_path, 'r') as file_handle:
        tweet_emotions = json.load(file_handle)
    tweet_emotions = {tweet_id : make_tuple(tuple_str) for (tweet_id, tuple_str) in tweet_emotions.items()}
    
    print(f'Loaded tweet emotion dictionary with {len(tweet_emotions)} tweets')
else:
    tweet_emotions = {}
    print('No tweet emotion dictionary found. Creating brand new one.')

con = sql.connect(db_path)
cur = con.cursor()
query = 'SELECT post_id, content FROM posts WHERE author = \'{}\''

for person in tqdm(person_authors):
    T = time.time()
    results = cur.execute(query.format(person))
    results = results.fetchall()
    print(f'Fetched {len(results)} tweets for author {person} in {time.time() - T} seconds')
    
    results = [result for result in results if result[0] not in tweet_emotions]
    print(f'Out of these {len(results)} are not present in dictionary')
    
    if not results:
        print('Skipping.')
        continue
    
    T = time.time()
    
    tweets = [result[1] for result in results]
    emotion_probs = model.predict_probabilities(tweets)
    
    for i, result in enumerate(tqdm(results)):
        tweet_emotion_probs = tuple(emotion_probs.iloc[i][1:])
        
        tweet_emotions[result[0]] = tweet_emotion_probs
    
    print(emotion_probs)
    
    print(f'Got emotion probabilities in {time.time() - T} seconds')
    
    with open(tweet_emotions_path, 'w') as file_handle:
        serializable_dict = {tweet_id : str(tup) for (tweet_id, tup) in tweet_emotions.items()}
        json.dump(serializable_dict, file_handle)

    print('Dictionary updated.')
        
    print()
    

# %% [code]
len(tweet_emotions)

# %% [markdown]
## Before and After Emotions - Load Tweets

# %% [code]
import json
from ast import literal_eval as make_tuple

with open(r'C:\Users\iliapl\Documents\CoronaVirusProject\data\output_data\sentiment_analysis\POI_Followers_13-06-20\labeled_author_tweet_emotions.json', 'r') as f:
    tweet_emotions = json.load(f) 
    
tweet_emotions = {tweet_id : make_tuple(tup_str) for tweet_id, tup_str in tweet_emotions.items()}

# %% [code]
RECOGNITION_THRESHOLD = 0.9

def get_emotion_from_prob_list(prob_list):
    if max(prob_list) < RECOGNITION_THRESHOLD:
        return 'None'
    return ['Anger', 'Disgust', 'Fear', 'Joy', 'Sadness', 'Surprise'][prob_list.index(max(prob_list))]

# %% [code]
discrete_tweet_emotions = {tweet_id : get_emotion_from_prob_list(prob_list) for tweet_id, prob_list in tweet_emotions.items()}

# %% [code]
discrete_tweet_emotions = {tweet_id : emotion for tweet_id, emotion in discrete_tweet_emotions.items() if emotion != 'None'}

# %% [code]
len(discrete_tweet_emotions)

# %% [code]
labels = ['Anger', 'Disgust', 'Fear', 'Joy', 'Sadness', 'Surprise']
colors = ['red', 'brown', 'orange', 'green', 'grey', 'blue']

# %% [code]
emotions_only = [emotion for _, emotion in discrete_tweet_emotions.items()]
all_tweets_sizes = [emotions_only.count('Anger'), emotions_only.count('Disgust'), emotions_only.count('Fear'),
         emotions_only.count('Joy'), emotions_only.count('Sadness'), emotions_only.count('Surprise')]

print(f'{len(person_authors)} authors total')
print(f'{len(emotions_only)} tweets total for threshold {RECOGNITION_THRESHOLD}')
print(' '.join([f'{label}: {100.0 * emotions_only.count(label) / len(emotions_only):.2f}%' for label in labels]))

# %% [markdown]
## Before and After Pandemic - Automatic Detection

# %% [code]
from tqdm import tqdm
from datetime import datetime

middle_date = datetime.strptime('2019-12-31 00:00:00', '%Y-%m-%d %H:%M:%S')

con = sql.connect(db_path)
cur = con.cursor()

before_tweets = []

for tweet in tqdm(discrete_tweet_emotions):
    query = f'SELECT date FROM posts WHERE post_id = \'{tweet}\''
    date = cur.execute(query).fetchall()[0][0]
    date = datetime.strptime(date, '%Y-%m-%d %H:%M:%S')

    if date <= middle_date:
        before_tweets.append(tweet)

# %% [code]
before_discrete_tweet_emotions = {tweet_id : emotion for tweet_id, emotion in discrete_tweet_emotions.items() if tweet_id in before_tweets}

# %% [code]
emotions_only = [emotion for _, emotion in before_discrete_tweet_emotions.items()]
before_pandemic_sizes = [emotions_only.count('Anger'), emotions_only.count('Disgust'), emotions_only.count('Fear'),
         emotions_only.count('Joy'), emotions_only.count('Sadness'), emotions_only.count('Surprise')]

print(f'{len(person_authors)} authors total')
print(f'{len(emotions_only)} tweets total for threshold {RECOGNITION_THRESHOLD}')
print(' '.join([f'{label}: {100.0 * emotions_only.count(label) / len(emotions_only):.2f}%' for label in labels]))

# %% [code]
after_discrete_tweet_emotions = {tweet_id : emotion for tweet_id, emotion in discrete_tweet_emotions.items() if tweet_id not in before_tweets}

# %% [code]
emotions_only = [emotion for _, emotion in after_discrete_tweet_emotions.items()]
during_pandemic_sizes = [emotions_only.count('Anger'), emotions_only.count('Disgust'), emotions_only.count('Fear'),
         emotions_only.count('Joy'), emotions_only.count('Sadness'), emotions_only.count('Surprise')]

print(f'{len(person_authors)} authors total')
print(f'{len(emotions_only)} tweets total for threshold {RECOGNITION_THRESHOLD}')
print(' '.join([f'{label}: {100.0 * emotions_only.count(label) / len(emotions_only):.2f}%' for label in labels]))

# %% [code]
f, ax = plt.subplots(1, 3, figsize=(15, 8))

ax[0].pie(all_tweets_sizes, colors=colors, autopct='%1.1f%%', shadow=True, radius=1.2)
ax[0].set_title(f'All tweets ({sum(all_tweets_sizes)})')

ax[1].pie(before_pandemic_sizes, colors=colors, autopct='%1.1f%%', shadow=True, radius=1.2)
ax[1].set_title(f'Before Pandemic ({sum(before_pandemic_sizes)})')

ax[2].pie(during_pandemic_sizes, colors=colors, autopct='%1.1f%%', shadow=True, radius=1.2)
ax[2].set_title(f'During Pandemic ({sum(during_pandemic_sizes)})')

ax[1].legend(labels=labels, loc='upper left')

plt.show()

# %% [markdown]
## Before and After Pandemic - Manually Separated JSONs

# %% [code]
before_pandemic_emotions_path = r'D:\iliapl\topic_modeling\data\output_data\twitter_sentiment_analysis\POI_Followers_13-06-20\all_top40_percent_tweets\all_tweet_emotions_before_pandemic.json'
during_pandemic_emotions_path = r'D:\iliapl\topic_modeling\data\output_data\twitter_sentiment_analysis\POI_Followers_13-06-20\all_top40_percent_tweets\all_tweet_emotions_during_pandemic.json'

# %% [code]
import json
from ast import literal_eval as make_tuple

with open(before_pandemic_emotions_path, 'r') as f:
    before_pandemic_emotions = json.load(f)
print(len(before_pandemic_emotions))
    
with open(during_pandemic_emotions_path, 'r') as f:
    during_pandemic_emotions = json.load(f)
print(len(during_pandemic_emotions))

before_pandemic_tweet_emotions = {tweet_id : make_tuple(tup_str) for tweet_id, tup_str in before_pandemic_emotions.items()}
during_pandemic_tweet_emotions = {tweet_id : make_tuple(tup_str) for tweet_id, tup_str in during_pandemic_emotions.items()}

# %% [markdown]
## By Emotion Aggregation

# %% [code]
labels = ['Anger',
          'Disgust',
          'Fear',
          'Joy',
          'Sadness',
          'Surprise']
colors = ['red', 
          'brown', 
          'orange', 
          'limegreen', 
          'grey', 
          'deepskyblue']

# %% [code]
before_pandemic_aggregated_emotions = {label: 0 for label in labels}
during_pandemic_aggregated_emotions = {label: 0 for label in labels}

for _, emotions in before_pandemic_tweet_emotions.items():
    for i, emotion_value in enumerate(emotions):
        before_pandemic_aggregated_emotions[labels[i]] += emotion_value
        
for _, emotions in during_pandemic_tweet_emotions.items():
    for i, emotion_value in enumerate(emotions):
        during_pandemic_aggregated_emotions[labels[i]] += emotion_value

for emotion in labels:
    before_pandemic_aggregated_emotions[emotion] /= len(before_pandemic_tweet_emotions)
    during_pandemic_aggregated_emotions[emotion] /= len(during_pandemic_tweet_emotions)

print(before_pandemic_aggregated_emotions)
print(during_pandemic_aggregated_emotions)

# %% [code]
import matplotlib.pyplot as plt
import matplotlib as mpl

f, ax = plt.subplots(1, 2, figsize=(15, 8))

mpl.rcParams['font.size'] = 15.0

ax[0].pie(before_pandemic_aggregated_emotions.values(), colors=colors, autopct='%1.1f%%', radius=1.2)
ax[0].set_title('Before Pandemic')

ax[1].pie(during_pandemic_aggregated_emotions.values(), colors=colors, autopct='%1.1f%%', radius=1.2)
ax[1].set_title('During Pandemic')

plt.legend(labels, loc='upper center', bbox_to_anchor=(-0.1, -0.1), fancybox=True, shadow=True, ncol=len(labels))

plt.show()

# %% [markdown]
## By Recognition Threshold

# %% [code]
RECOGNITION_THRESHOLD = 0.99

def get_emotion_from_prob_list(prob_list):
    if max(prob_list) < RECOGNITION_THRESHOLD:
        return 'None'
    return ['Anger', 'Disgust', 'Fear', 'Joy', 'Sadness', 'Surprise'][prob_list.index(max(prob_list))]

# %% [code]
discrete_before_pandemic_tweet_emotions = {tweet_id : get_emotion_from_prob_list(prob_list) for tweet_id, prob_list in before_pandemic_tweet_emotions.items()}
discrete_during_pandemic_tweet_emotions = {tweet_id : get_emotion_from_prob_list(prob_list) for tweet_id, prob_list in during_pandemic_tweet_emotions.items()}

discrete_before_pandemic_tweet_emotions = {tweet_id : emotion for tweet_id, emotion in discrete_before_pandemic_tweet_emotions.items() if emotion != 'None'}
discrete_during_pandemic_tweet_emotions = {tweet_id : emotion for tweet_id, emotion in discrete_during_pandemic_tweet_emotions.items() if emotion != 'None'}

# %% [code]
labels = ['Anger',
          #'Disgust',
          'Fear',
          'Joy',
          'Sadness',
          'Surprise']
colors = ['red', 
          #'brown', 
          'orange', 
          'limegreen', 
          'grey', 
          'deepskyblue']

# %% [code]
emotions_only_before_pandemic = [emotion for _, emotion in discrete_before_pandemic_tweet_emotions.items()]
emotions_only_during_pandemic = [emotion for _, emotion in discrete_during_pandemic_tweet_emotions.items()]

all_tweets_sizes_before = [emotions_only_before_pandemic.count('Anger'), 
                           #emotions_only_before_pandemic.count('Disgust'), 
                           emotions_only_before_pandemic.count('Fear'), 
                           emotions_only_before_pandemic.count('Joy'), 
                           emotions_only_before_pandemic.count('Sadness'),
                           emotions_only_before_pandemic.count('Surprise')]

all_tweets_sizes_during = [emotions_only_during_pandemic.count('Anger'), 
                           #emotions_only_during_pandemic.count('Disgust'), 
                           emotions_only_during_pandemic.count('Fear'), 
                           emotions_only_during_pandemic.count('Joy'), 
                           emotions_only_during_pandemic.count('Sadness'), 
                           emotions_only_during_pandemic.count('Surprise')]

print(f'{len(emotions_only_before_pandemic)} tweets total BEFORE PANDEMIC for threshold {RECOGNITION_THRESHOLD}')
print(' '.join([f'{label}: {100.0 * emotions_only_before_pandemic.count(label) / len(emotions_only_before_pandemic):.2f}%' for label in labels]))
print(f'{len(emotions_only_during_pandemic)} tweets total DURING PANDEMIC for threshold {RECOGNITION_THRESHOLD}')
print(' '.join([f'{label}: {100.0 * emotions_only_during_pandemic.count(label) / len(emotions_only_during_pandemic):.2f}%' for label in labels]))

# %% [code]
import matplotlib.pyplot as plt
import matplotlib as mpl

f, ax = plt.subplots(1, 2, figsize=(15, 8))

mpl.rcParams['font.size'] = 15.0

ax[0].pie(all_tweets_sizes_before, colors=colors, autopct='%1.1f%%', radius=1.2)
ax[0].set_title('Before Pandemic')
print(f'Before the pandemic there were {sum(all_tweets_sizes_before)} tweets')

ax[1].pie(all_tweets_sizes_during, colors=colors, autopct='%1.1f%%', radius=1.2)
ax[1].set_title('During Pandemic')
print(f'During the pandemic there were {sum(all_tweets_sizes_during)} tweets')

plt.legend(labels, loc='upper center', bbox_to_anchor=(-0.1, -0.1), fancybox=True, shadow=True, ncol=len(labels))

plt.show()

# %% [markdown]
## Per Topic Emotions

# %% [code]
import json

# %% [code]
database_path = r"D:\iliapl\topic_modeling\data\databases\bad_actors_Coronavirus_Project_POI_Followers_13-06-20.db"
model_path = r'D:\iliapl\topic_modeling\data\output_data\POI_Followers_13-06-20_PERSON_ONLY_V10_TOP40PERCENT_25TOPICS'
sentiment_path = r'D:\iliapl\topic_modeling\data\output_data\twitter_sentiment_analysis\POI_Followers_13-06-20\all_top40_percent_tweets'

# %% [code]
topics_to_show = [0, 1, 2, 3, 4, 5, 8, 9]

# %% [code]
labels = ['Anger',
          'Disgust',
          'Fear',
          'Joy',
          'Sadness',
          'Surprise']
colors = ['red',
          'brown', 
          'orange', 
          'limegreen', 
          'grey', 
          'deepskyblue']

# %% [code]
with open('{}/tweet_topic_map.json'.format(model_path), 'r') as f:
    tweet_topic_map = json.load(f)

# %% [code]
from ast import literal_eval as make_tuple

tweet_topic_map = {tweet_id: make_tuple(topic_prob)[0] for tweet_id, topic_prob in tweet_topic_map.items()}

# %% [code]
with open('{}/all_tweet_emotions_during_pandemic.json'.format(sentiment_path), 'r') as f:
    tweet_emotions_raw = {tweet_id : make_tuple(emotion_tuple) for tweet_id, emotion_tuple in json.load(f).items()}

# %% [markdown]
### By Emotion Aggregation

# %% [code]
topic_aggregated_emotions = {topic: {label: 0 for label in labels} for topic in topics_to_show}
topic_tweet_count = {topic: 0 for topic in topics_to_show}

for tweet_id, topic_id in tweet_topic_map.items():
    if topic_id not in topics_to_show or tweet_id not in tweet_emotions_raw:
        continue
        
    emotions = tweet_emotions_raw[tweet_id]
    for i, emotion_value in enumerate(emotions):
        topic_aggregated_emotions[topic_id][labels[i]] += emotion_value
    topic_tweet_count[topic_id] += 1
    
for topic in topics_to_show:
    for label in labels:
        topic_aggregated_emotions[topic][label] /= topic_tweet_count[topic]

# %% [code]
import matplotlib.pyplot as plt
import matplotlib as mpl

# multiple

mpl.rcParams['font.size'] = 18.0

nrows = 2
ncols = 4

fig, axes = plt.subplots(nrows=nrows, ncols=ncols, figsize=(40, 20))


for i, topic_id in enumerate(topics_to_show):
    axes[int(i / ncols)][i % ncols].pie(topic_aggregated_emotions[topic_id].values(), colors=colors, autopct='%1.1f%%', textprops={'fontsize': 18}, shadow=False, radius=1.22)
    axes[int(i / ncols)][i % ncols].set_title(f'Topic {topic_id} Emotions (# tweets: {topic_tweet_count[topic_id]})')

plt.legend(labels, loc='upper center', bbox_to_anchor=(-1.25, -0.1), fancybox=True, shadow=True, ncol=len(labels))

plt.show()

# %% [markdown]
### By Recognition Threshold

# %% [code]
RECOGNITION_THRESHOLD = 0.9

def get_emotion_from_prob_list(prob_list):
    if max(prob_list) < RECOGNITION_THRESHOLD:
        return 'None'
    return ['Anger', 'Disgust', 'Fear', 'Joy', 'Sadness', 'Surprise'][prob_list.index(max(prob_list))]

# %% [code]
tweet_emotions = {tweet_id : get_emotion_from_prob_list(emotion_tup) for tweet_id, emotion_tup in tweet_emotions_raw.items()}

# %% [code]
tweet_topic_emotions = {i : {'Anger': 0, 'Disgust': 0, 'Fear': 0, 'Joy': 0, 'Sadness': 0, 'Surprise': 0} for i in range(NUM_TOPICS)}

for tweet_id, topic_id in tweet_topic_map.items():
    if tweet_id in tweet_emotions:
        if tweet_emotions[tweet_id] != 'None':
            tweet_topic_emotions[topic_id][tweet_emotions[tweet_id]] += 1

# %% [code]
tweet_topic_count = {i : sum(tweet_topic_emotions[i].values()) for i in range(NUM_TOPICS)}
print(tweet_topic_count)

# %% [code]
labels = ['Anger',
          #'Disgust',
          'Fear',
          'Joy',
          'Sadness',
          'Surprise']
colors = ['red', 
          #'brown', 
          'orange', 
          'limegreen', 
          'grey', 
          'deepskyblue']

# %% [code]
topic_ids = list(range(25))

emotion_counts = {topic_id : [tweet_topic_emotions[topic_id]['Anger'],
                              #tweet_topic_emotions[topic_id]['Disgust'], 
                              tweet_topic_emotions[topic_id]['Fear'],
                              tweet_topic_emotions[topic_id]['Joy'], 
                            tweet_topic_emotions[topic_id]['Sadness'],
                              tweet_topic_emotions[topic_id]['Surprise']] for topic_id in topic_ids}

for topic_id in topic_ids:
    print(f'TOPIC {topic_id}')
    print(f'{tweet_topic_count[topic_id]} tweets total BEFORE PANDEMIC for threshold {RECOGNITION_THRESHOLD}')
    print(' '.join([f'{label}: {100.0 * tweet_topic_emotions[topic_id][label] / tweet_topic_count[topic_id]:.2f}%' for label in labels]))

# %% [code]
import matplotlib.pyplot as plt
import matplotlib as mpl

# multiple


fig, axes = plt.subplots(nrows=5, ncols=5, figsize=(40, 20))


for topic_id in topic_ids:
    axes[int(topic_id / 5)][topic_id % 5].pie(emotion_counts[topic_id], colors=colors, autopct='%1.1f%%', textprops={'fontsize': 14}, shadow=True, radius=1.2)
    axes[int(topic_id / 5)][topic_id % 5].set_title(f'Topic {topic_id} Emotions (thres.: {RECOGNITION_THRESHOLD}, # tweets: {tweet_topic_count[topic_id]})')

plt.legend(labels=labels, loc='upper left')

plt.show()

# %% [code]
import matplotlib.pyplot as plt
import matplotlib as mpl

# one topic per iteration

for topic_id in topic_ids:
    f, ax = plt.subplots(figsize=(15, 8))

    mpl.rcParams['font.size'] = 15.0

    plt.pie(emotion_counts[topic_id], colors=colors, autopct='%1.1f%%', textprops={'fontsize': 14}, shadow=False, radius=1.2)
    plt.title(f'Topic {topic_id} Emotions (thres.: {RECOGNITION_THRESHOLD}, # tweets: {tweet_topic_count[topic_id]})')
    plt.legend(labels=labels, loc='upper left')
    
    plt.savefig(r'C:\Users\iliapl\Documents\CoronaVirusProject\data\output_data\POI_Followers_13-06-20_PERSON_ONLY_V10_TOP40PERCENT_25TOPICS\emotions_topic{}_thresh{}.png'.format(topic_id, RECOGNITION_THRESHOLD))
    
    plt.show()

# %% [code]


# %% [code]
