# Supplementary material for: The State of Mind of Health Care Professionals in Light of the COVID-19 Pandemic: Text Analysis Study of Twitter Discourses
Source: J Med Internet Res. 2021 Oct 22;23(10):e30217. doi: 10.2196/30217 (PMC8544741; doi:10.2196/30217)
Supplement: Multimedia Appendix 2 [file jmir_v23i10e30217_app2.zip › Multimedia Appendix A - software/code/topic_modeling_notebooks/topic_sentiment_statistical_analysis.ipynb]

# %% [code]
# Perform statistical analysis on topics

# Shapiro-Wilk test, ensure average value is representative of the sample 
# https://docs.scipy.org/doc/scipy/reference/generated/scipy.stats.shapiro.html

# Provide measure of dataset variability (95% confidence interval)

# %% [code]
from scipy.stats import shapiro
from scipy.stats import bayes_mvs
import pandas as pd
import matplotlib.pyplot as plt
import matplotlib

# %% [code]
model_path = r'C:\Users\Eli Wolfson\Documents\University\Research\FakeNews\additional_code\70_PERCENT_CONFIDENCE_53K_INDIVIDUAL_HCP_AUTHORS_2020_NO_KEYWORDS_WITH_RETWEETS_20_TOPICS'
NUM_TOPICS = 20

# %% [code]
matplotlib.rcParams['font.size'] = 12

topics_to_show = [0, 1, 2, 3, 6, 8, 9, 10, 16]

fig, ax = plt.subplots(nrows=3, ncols=3, figsize=(10, 6))

for i, topic_id in enumerate(topics_to_show):
    sentiment_values = pd.read_csv('{}/topic_{}_sentiment_values.csv'.format(model_path, topic_id))['sentiment_value']
    
    pvalue = shapiro(sentiment_values)[1]
    if pvalue <= 0.05:
        bayes_ci = bayes_mvs(sentiment_values, alpha=0.95)
        #print('Topic {} is not normally distributed'.format(topic_id))
        print('Topic {}:'.format(topic_id), bayes_ci[0])
        #print(bayes_ci[1])
        #print(bayes_ci[2])
        print()
    else:
        print('Topic {} is normally distributed'.format(topic_id))
    
    
    
    
    ax[i // 3][i % 3].hist(sentiment_values)
    ax[i // 3][i % 3].set_title('Topic {}'.format(topic_id))
    
plt.tight_layout()
plt.savefig('sentiment_distributions_for_each_topic.png')

# %% [code]


# %% [code]
