# Supplementary material for: The State of Mind of Health Care Professionals in Light of the COVID-19 Pandemic: Text Analysis Study of Twitter Discourses
Source: J Med Internet Res. 2021 Oct 22;23(10):e30217. doi: 10.2196/30217 (PMC8544741; doi:10.2196/30217)
Supplement: Multimedia Appendix 2 [file jmir_v23i10e30217_app2.zip › Multimedia Appendix A - software/code/topic_modeling_notebooks/twitter_topic_model_evaluation.ipynb]

# %% [code]
twitter_model_path = r'D:\iliapl\topic_modeling\data\output_data\hpc_generated\with_keywords\POI_Followers_13-06-20_PERSON_ONLY_V10_TOP40PERCENT_WITH_KEYWORDS_35TOPICS'

# %% [code]
import time
from gensim.corpora import Dictionary
from gensim.corpora.mmcorpus import MmCorpus
from gensim.models import LdaModel

T = time.time()

twitter_corpus = MmCorpus('{}/corpus.mm'.format(twitter_model_path))
twitter_dict = Dictionary.load('{}/dict.id2word'.format(twitter_model_path))
twitter_model = LdaModel.load('{}/lda.model'.format(twitter_model_path))

T = time.time() - T
print('Loaded twitter model, corpus, dictionary in {} seconds'.format(T))

# %% [code]
from gensim.models import CoherenceModel

T = time.time()

texts = []
for bow in twitter_corpus:
    texts.append([twitter_dict[word_id] for (word_id, _) in bow])
    
# available coherence measures: u_mass, c_v, c_uci, c_npmi
# explanations can be found here: 
# https://towardsdatascience.com/evaluate-topic-model-in-python-latent-dirichlet-allocation-lda-7d57484bb5d0

#coherence_measures = ['u_mass', 'c_v', 'c_uci', 'c_npmi']
coherence_measures = ['c_v']
    
for coherence_measure in coherence_measures:
    cT = time.time()
    print(f'Calculating coherence measure {coherence_measure}...')
    coherence_model = CoherenceModel(model=twitter_model, texts=texts, corpus=twitter_corpus, dictionary=twitter_dict, coherence=coherence_measure)
    coherence_lda = coherence_model.get_coherence()
    
    print(f'{coherence_measure} score: {coherence_lda} - time elapsed: {time.time() - cT} seconds')

print(f'Computed coherence scores in {time.time() - T} seconds')

# %% [code]
import time
from gensim.corpora import Dictionary
from gensim.corpora.mmcorpus import MmCorpus
from gensim.models import LdaModel
from gensim.models import CoherenceModel

# TEMPORARY

for num_topics in [5, 10, 15, 20, 25, 26, 27, 28, 29, 30, 35, 40, 45, 50, 55]:
    for sample_id in [1, 2, 3]:
        twitter_model_path = r'D:\iliapl\topic_modeling\data\output_data\hpc_generated\with_keywords\POI_Followers_13-06-20_PERSON_ONLY_V10_TOP40PERCENT_WITH_KEYWORDS_SAMPLE{}_{}TOPICS'.format(sample_id, num_topics)

        print('NUM TOPICS: {}\tSAMPLE: {}'.format(num_topics, sample_id))
        
        T = time.time()

        twitter_corpus = MmCorpus('{}/corpus.mm'.format(twitter_model_path))
        twitter_dict = Dictionary.load('{}/dict.id2word'.format(twitter_model_path))
        twitter_model = LdaModel.load('{}/lda.model'.format(twitter_model_path))

        T = time.time() - T
        print('Loaded twitter model, corpus, dictionary in {} seconds'.format(T))
        
        T = time.time()

        texts = []
        for bow in twitter_corpus:
            texts.append([twitter_dict[word_id] for (word_id, _) in bow])

        # available coherence measures: u_mass, c_v, c_uci, c_npmi
        # explanations can be found here: 
        # https://towardsdatascience.com/evaluate-topic-model-in-python-latent-dirichlet-allocation-lda-7d57484bb5d0

        #coherence_measures = ['u_mass', 'c_v', 'c_uci', 'c_npmi']
        coherence_measures = ['c_v']

        for coherence_measure in coherence_measures:
            cT = time.time()
            print(f'Calculating coherence measure {coherence_measure}...')
            coherence_model = CoherenceModel(model=twitter_model, texts=texts, corpus=twitter_corpus, dictionary=twitter_dict, coherence=coherence_measure)
            coherence_lda = coherence_model.get_coherence()

            print(f'{coherence_measure} score: {coherence_lda} - time elapsed: {time.time() - cT} seconds')

        print(f'Computed coherence scores in {time.time() - T} seconds')
        print()

# %% [code]
T = time.time()

# this takes much longer than coherence for some reason

print('Perplexity:', twitter_model.log_perplexity(twitter_corpus))

print(f'Computed perplexity in {time.time() - T} seconds')

# %% [markdown]
## NMI between samples

# %% [code]
def get_bow_topic_id(bow, model):
    return sorted(model.get_document_topics(bow), key=lambda tup: tup[1], reverse=True)[0][0]

# %% [code]
import numpy as np
from sklearn import metrics

def purity_score(y_true, y_pred):
    # compute confusion matrix
    contingency_matrix = metrics.cluster.contingency_matrix(y_true, y_pred)
    
    # return purity
    return np.sum(np.amax(contingency_matrix, axis=0)) / np.sum(contingency_matrix)

# %% [code]
import time
from gensim.corpora import Dictionary
from gensim.corpora.mmcorpus import MmCorpus
from gensim.models import LdaModel
import json
from sklearn.metrics import normalized_mutual_info_score as nmi
from sklearn.metrics import adjusted_rand_score as ari
from sklearn.metrics import adjusted_mutual_info_score as ami

model1_path = r'D:\iliapl\topic_modeling\data\output_data\hpc_generated\POI_Followers_13-06-20_PERSON_ONLY_V10_TOP40PERCENT_NO_RETWEETS_SAMPLE1_45TOPICS'
model2_path = r'D:\iliapl\topic_modeling\data\output_data\hpc_generated\POI_Followers_13-06-20_PERSON_ONLY_V10_TOP40PERCENT_NO_RETWEETS_SAMPLE2_45TOPICS'

T = time.time()

model1 = LdaModel.load(f'{model1_path}/lda.model')
model2 = LdaModel.load(f'{model2_path}/lda.model')

with open(f'{model1_path}/post_id_bow_dict.json', 'r') as f:
    model1_id_bow_dict = json.load(f)
    
with open(f'{model2_path}/post_id_bow_dict.json', 'r') as f:
    model2_id_bow_dict = json.load(f)

common_tweets = list(set(model1_id_bow_dict.keys()) & set(model2_id_bow_dict.keys()))

print(f'Loaded models in {time.time() - T} seconds')

print(f'Model 1 # tweets: {len(model1_id_bow_dict)}, model 2 # tweets: {len(model2_id_bow_dict)}, # common tweets: {len(common_tweets)}')


T = time.time()

model1_tweet_topics = [get_bow_topic_id(model1_id_bow_dict[tweet], model1) for tweet in common_tweets]
model2_tweet_topics = [get_bow_topic_id(model2_id_bow_dict[tweet], model2) for tweet in common_tweets]

print(f'Created inputs in {time.time() - T} seconds')

print(f'Purity: {purity_score(model1_tweet_topics, model2_tweet_topics)}')
print(f'NMI: {nmi(model1_tweet_topics, model2_tweet_topics)}')
print(f'ARI: {ari(model1_tweet_topics, model2_tweet_topics)}')

# %% [code]
import time
from gensim.corpora import Dictionary
from gensim.corpora.mmcorpus import MmCorpus
from gensim.models import LdaModel
import json
from sklearn.metrics import normalized_mutual_info_score as nmi
from sklearn.metrics import adjusted_rand_score as ari
from sklearn.metrics import adjusted_mutual_info_score as ami

model1_path = r'D:\iliapl\topic_modeling\data\output_data\hpc_generated\POI_Followers_13-06-20_PERSON_ONLY_V10_TOP40PERCENT_NO_RETWEETS_SAMPLE1_45TOPICS'
model2_path = r'D:\iliapl\topic_modeling\data\output_data\hpc_generated\POI_Followers_13-06-20_PERSON_ONLY_V10_TOP40PERCENT_NO_RETWEETS_SAMPLE3_45TOPICS'

T = time.time()

model1 = LdaModel.load(f'{model1_path}/lda.model')
model2 = LdaModel.load(f'{model2_path}/lda.model')

with open(f'{model1_path}/post_id_bow_dict.json', 'r') as f:
    model1_id_bow_dict = json.load(f)
    
with open(f'{model2_path}/post_id_bow_dict.json', 'r') as f:
    model2_id_bow_dict = json.load(f)

common_tweets = list(set(model1_id_bow_dict.keys()) & set(model2_id_bow_dict.keys()))

print(f'Loaded models in {time.time() - T} seconds')

print(f'Model 1 # tweets: {len(model1_id_bow_dict)}, model 2 # tweets: {len(model2_id_bow_dict)}, # common tweets: {len(common_tweets)}')


T = time.time()

model1_tweet_topics = [get_bow_topic_id(model1_id_bow_dict[tweet], model1) for tweet in common_tweets]
model2_tweet_topics = [get_bow_topic_id(model2_id_bow_dict[tweet], model2) for tweet in common_tweets]

print(f'Created inputs in {time.time() - T} seconds')

print(f'Purity: {purity_score(model1_tweet_topics, model2_tweet_topics)}')
print(f'NMI: {nmi(model1_tweet_topics, model2_tweet_topics)}')
print(f'ARI: {ari(model1_tweet_topics, model2_tweet_topics)}')

# %% [code]
import time
from gensim.corpora import Dictionary
from gensim.corpora.mmcorpus import MmCorpus
from gensim.models import LdaModel
import json
from sklearn.metrics import normalized_mutual_info_score as nmi
from sklearn.metrics import adjusted_rand_score as ari
from sklearn.metrics import adjusted_mutual_info_score as ami

model1_path = r'D:\iliapl\topic_modeling\data\output_data\hpc_generated\POI_Followers_13-06-20_PERSON_ONLY_V10_TOP40PERCENT_NO_RETWEETS_SAMPLE2_45TOPICS'
model2_path = r'D:\iliapl\topic_modeling\data\output_data\hpc_generated\POI_Followers_13-06-20_PERSON_ONLY_V10_TOP40PERCENT_NO_RETWEETS_SAMPLE3_45TOPICS'

T = time.time()

model1 = LdaModel.load(f'{model1_path}/lda.model')
model2 = LdaModel.load(f'{model2_path}/lda.model')

with open(f'{model1_path}/post_id_bow_dict.json', 'r') as f:
    model1_id_bow_dict = json.load(f)
    
with open(f'{model2_path}/post_id_bow_dict.json', 'r') as f:
    model2_id_bow_dict = json.load(f)

common_tweets = list(set(model1_id_bow_dict.keys()) & set(model2_id_bow_dict.keys()))

print(f'Loaded models in {time.time() - T} seconds')

print(f'Model 1 # tweets: {len(model1_id_bow_dict)}, model 2 # tweets: {len(model2_id_bow_dict)}, # common tweets: {len(common_tweets)}')


T = time.time()

model1_tweet_topics = [get_bow_topic_id(model1_id_bow_dict[tweet], model1) for tweet in common_tweets]
model2_tweet_topics = [get_bow_topic_id(model2_id_bow_dict[tweet], model2) for tweet in common_tweets]

print(f'Created inputs in {time.time() - T} seconds')

print(f'Purity: {purity_score(model1_tweet_topics, model2_tweet_topics)}')
print(f'NMI: {nmi(model1_tweet_topics, model2_tweet_topics)}')
print(f'ARI: {ari(model1_tweet_topics, model2_tweet_topics)}')

# %% [code]
import time
from gensim.corpora import Dictionary
from gensim.corpora.mmcorpus import MmCorpus
from gensim.models import LdaModel
import json
from sklearn.metrics import normalized_mutual_info_score as nmi
from sklearn.metrics import adjusted_rand_score as ari
from sklearn.metrics import adjusted_mutual_info_score as ami

model1_path = r'D:\iliapl\topic_modeling\data\output_data\hpc_generated\POI_Followers_13-06-20_PERSON_ONLY_V10_TOP40PERCENT_NO_RETWEETS_SAMPLE1_45TOPICS'
model2_path = r'D:\iliapl\topic_modeling\data\output_data\hpc_generated\POI_Followers_13-06-20_PERSON_ONLY_V10_TOP40PERCENT_NO_RETWEETS_45TOPICS'

T = time.time()

model1 = LdaModel.load(f'{model1_path}/lda.model')
model2 = LdaModel.load(f'{model2_path}/lda.model')

with open(f'{model1_path}/post_id_bow_dict.json', 'r') as f:
    model1_id_bow_dict = json.load(f)
    
with open(f'{model2_path}/post_id_bow_dict.json', 'r') as f:
    model2_id_bow_dict = json.load(f)

common_tweets = list(set(model1_id_bow_dict.keys()) & set(model2_id_bow_dict.keys()))

print(f'Loaded models in {time.time() - T} seconds')

print(f'Model 1 # tweets: {len(model1_id_bow_dict)}, model 2 # tweets: {len(model2_id_bow_dict)}, # common tweets: {len(common_tweets)}')


T = time.time()

model1_tweet_topics = [get_bow_topic_id(model1_id_bow_dict[tweet], model1) for tweet in common_tweets]
model2_tweet_topics = [get_bow_topic_id(model2_id_bow_dict[tweet], model2) for tweet in common_tweets]

print(f'Created inputs in {time.time() - T} seconds')

print(f'Purity: {purity_score(model1_tweet_topics, model2_tweet_topics)}')
print(f'NMI: {nmi(model1_tweet_topics, model2_tweet_topics)}')
print(f'ARI: {ari(model1_tweet_topics, model2_tweet_topics)}')

# %% [code]
import time
from gensim.corpora import Dictionary
from gensim.corpora.mmcorpus import MmCorpus
from gensim.models import LdaModel
import json
from sklearn.metrics import normalized_mutual_info_score as nmi
from sklearn.metrics import adjusted_rand_score as ari
from sklearn.metrics import adjusted_mutual_info_score as ami

model1_path = r'D:\iliapl\topic_modeling\data\output_data\hpc_generated\POI_Followers_13-06-20_PERSON_ONLY_V10_TOP40PERCENT_NO_RETWEETS_SAMPLE2_45TOPICS'
model2_path = r'D:\iliapl\topic_modeling\data\output_data\hpc_generated\POI_Followers_13-06-20_PERSON_ONLY_V10_TOP40PERCENT_NO_RETWEETS_45TOPICS'

T = time.time()

model1 = LdaModel.load(f'{model1_path}/lda.model')
model2 = LdaModel.load(f'{model2_path}/lda.model')

with open(f'{model1_path}/post_id_bow_dict.json', 'r') as f:
    model1_id_bow_dict = json.load(f)
    
with open(f'{model2_path}/post_id_bow_dict.json', 'r') as f:
    model2_id_bow_dict = json.load(f)

common_tweets = list(set(model1_id_bow_dict.keys()) & set(model2_id_bow_dict.keys()))

print(f'Loaded models in {time.time() - T} seconds')

print(f'Model 1 # tweets: {len(model1_id_bow_dict)}, model 2 # tweets: {len(model2_id_bow_dict)}, # common tweets: {len(common_tweets)}')


T = time.time()

model1_tweet_topics = [get_bow_topic_id(model1_id_bow_dict[tweet], model1) for tweet in common_tweets]
model2_tweet_topics = [get_bow_topic_id(model2_id_bow_dict[tweet], model2) for tweet in common_tweets]

print(f'Created inputs in {time.time() - T} seconds')

print(f'Purity: {purity_score(model1_tweet_topics, model2_tweet_topics)}')
print(f'NMI: {nmi(model1_tweet_topics, model2_tweet_topics)}')
print(f'ARI: {ari(model1_tweet_topics, model2_tweet_topics)}')

# %% [code]
import time
from gensim.corpora import Dictionary
from gensim.corpora.mmcorpus import MmCorpus
from gensim.models import LdaModel
import json
from sklearn.metrics import normalized_mutual_info_score as nmi
from sklearn.metrics import adjusted_rand_score as ari
from sklearn.metrics import adjusted_mutual_info_score as ami

model1_path = r'D:\iliapl\topic_modeling\data\output_data\hpc_generated\POI_Followers_13-06-20_PERSON_ONLY_V10_TOP40PERCENT_NO_RETWEETS_SAMPLE3_45TOPICS'
model2_path = r'D:\iliapl\topic_modeling\data\output_data\hpc_generated\POI_Followers_13-06-20_PERSON_ONLY_V10_TOP40PERCENT_NO_RETWEETS_45TOPICS'

T = time.time()

model1 = LdaModel.load(f'{model1_path}/lda.model')
model2 = LdaModel.load(f'{model2_path}/lda.model')

with open(f'{model1_path}/post_id_bow_dict.json', 'r') as f:
    model1_id_bow_dict = json.load(f)
    
with open(f'{model2_path}/post_id_bow_dict.json', 'r') as f:
    model2_id_bow_dict = json.load(f)

common_tweets = list(set(model1_id_bow_dict.keys()) & set(model2_id_bow_dict.keys()))

print(f'Loaded models in {time.time() - T} seconds')

print(f'Model 1 # tweets: {len(model1_id_bow_dict)}, model 2 # tweets: {len(model2_id_bow_dict)}, # common tweets: {len(common_tweets)}')


T = time.time()

model1_tweet_topics = [get_bow_topic_id(model1_id_bow_dict[tweet], model1) for tweet in common_tweets]
model2_tweet_topics = [get_bow_topic_id(model2_id_bow_dict[tweet], model2) for tweet in common_tweets]

print(f'Created inputs in {time.time() - T} seconds')

print(f'Purity: {purity_score(model1_tweet_topics, model2_tweet_topics)}')
print(f'NMI: {nmi(model1_tweet_topics, model2_tweet_topics)}')
print(f'ARI: {ari(model1_tweet_topics, model2_tweet_topics)}')

# %% [code]
