# Supplementary material for: The State of Mind of Health Care Professionals in Light of the COVID-19 Pandemic: Text Analysis Study of Twitter Discourses
Source: J Med Internet Res. 2021 Oct 22;23(10):e30217. doi: 10.2196/30217 (PMC8544741; doi:10.2196/30217)
Supplement: Multimedia Appendix 2 [file jmir_v23i10e30217_app2.zip › Multimedia Appendix A - software/code/topic_modeling_notebooks/twitter_topic_top_tweets_terms.ipynb]

# %% [code]
database_path = r'D:\iliapl\topic_modeling\data\databases\bad_actors_Coronavirus_Project_POI_Followers_13-06-20.db'
twitter_model_path = r'D:/iliapl/topic_modeling/data/output_data/hpc_generated/with_keywords/POI_Followers_13-06-20_PERSON_ONLY_V10_TOP40PERCENT_WITH_KEYWORDS_25TOPICS/'
location_analysis_path = r'D:\iliapl\topic_modeling\data\output_data\twitter_location_analysis\POI_Followers_13-06-20'

# %% [code]
NUM_TOPICS = 25

# %% [code]
from gensim.corpora import Dictionary, MmCorpus
from gensim.models import LdaModel

model_dict = Dictionary.load('{}/dict.id2word'.format(twitter_model_path))
corpus = MmCorpus('{}/corpus.mm'.format(twitter_model_path))
model = LdaModel.load('{}/lda.model'.format(twitter_model_path))

# %% [code]
import json

with open('{}/post_id_bow_dict.json'.format(twitter_model_path), 'r') as file_handle:
    tweet_id_bow_dict = json.load(file_handle)

# %% [code]
import time
import os
import ast

T = time.time()

tweet_id_topic_dict = {}

if not os.path.isfile('{}/tweet_topic_map.json'.format(twitter_model_path)):
    for tweet_id, bow in tweet_id_bow_dict.items():
        topics = model.get_document_topics(bow)
        tweet_id_topic_dict[tweet_id] = max(topics, key=lambda tup: tup[1])
        
        # so we can save it as json
        tweet_id_topic_dict[tweet_id] = (tweet_id_topic_dict[tweet_id][0], round(tweet_id_topic_dict[tweet_id][1], 3))
    with open('{}/tweet_topic_map.json'.format(twitter_model_path), 'w') as file_handle:
        json.dump({tweet_id : str(topic) for (tweet_id, topic) in tweet_id_topic_dict.items()}, file_handle)
else:
    with open('{}/tweet_topic_map.json'.format(twitter_model_path), 'r') as file_handle:
        tweet_id_topic_dict = json.load(file_handle)
        tweet_id_topic_dict = {tweet_id : ast.literal_eval(tup_str) for (tweet_id, tup_str) in tweet_id_topic_dict.items()}
    
T = time.time() - T
print('Loaded id -> topic dictionary in {} seconds'.format(T))

# %% [code]
import time
import os
import ast

T = time.time()

tweet_id_country_dict = {}

with open('{}/tweet_countries.json'.format(location_analysis_path), 'r') as file_handle:
    tweet_id_country_dict = json.load(file_handle)

tweet_id_state_dict = {}

with open('{}/tweet_states.json'.format(location_analysis_path), 'r') as file_handle:
    tweet_id_state_dict = json.load(file_handle)

with open('{}/state_code_name.json'.format(location_analysis_path), 'r') as file_handle:
    state_code_name_dict = json.load(file_handle)
    
T = time.time() - T
print('Loaded id -> country/state dictionaries in {} seconds'.format(T))

# %% [code]
import sqlite3 as sql

conn = sql.connect(database_path)

# %% [markdown]
## Top N tweets

# %% [code]
import re

def get_topn_tweets_for_topic(topic_id, topn):
    topic_tweets = [(tweet_id, prob) for (tweet_id, (tweet_topic_id, prob)) in tweet_id_topic_dict.items() if tweet_topic_id == topic_id]
    sorted_tweets = sorted(topic_tweets, key=lambda tup:tup[1], reverse=True)
    
    # we retrieve this number of tweets in hope that there will actually be topn distinct ones out of them
    max_tweets_to_retrieve = 200
    
    tweet_contents = []
    query = "SELECT post_id, author, date, url, content FROM posts WHERE post_id IN {}".format(
        str(tuple([tweet_info[0] for tweet_info in sorted_tweets[:max_tweets_to_retrieve]])))
    
    cur = conn.cursor()
    results = cur.execute(query).fetchall()

    results = [(result[0], tweet_id_topic_dict[result[0]][1], result[1], result[2], result[3], re.sub('RT @.*: ', '', result[4]).replace('\n', ' ').replace('\r\n', ' ').replace('\t', ' ')) for result in results]
    sorted_results = sorted(results, key=lambda tup: tup[1], reverse=True)
    unique_contents = set([result[5] for result in sorted_results])
        
    topn_results = []
    for result in sorted_results:
        if result[5] in unique_contents:
            topn_results.append(result)
            unique_contents.remove(result[5])
            if len(topn_results) == topn:
                break
                
    if len(topn_results) < topn:
        print('Could not get requested topn for topic {}! Only got {}/{}! Increase max_tweets_to_retrieve value!'.format(
            topic_id, len(topn_results), topn))
    
    for result in topn_results:
        post_id = result[0]
        if post_id not in tweet_id_country_dict:
            location = 'unknown'
        else:
            if post_id in tweet_id_state_dict:
                location = '{}, United States'.format(state_code_name_dict[tweet_id_state_dict[post_id]])
            else:
                location = tweet_id_country_dict[post_id]
            
        tweet_contents.append((post_id, result[1], result[2], location, result[3], result[4], result[5]))
    return tweet_contents

# %% [code]
import pandas as pd

topn = 100

top_tweets = []
for topic_id in range(NUM_TOPICS):
    top_tweets += [(topic_id, *tweet_info) for tweet_info in sorted(get_topn_tweets_for_topic(topic_id, topn), key=lambda tup: tup[1], reverse=True)]

df = pd.DataFrame(top_tweets, columns=['topic_id', 'post_id', 'fit_value', 'author_name', 'location', 'date', 'url', 'content'])
df.to_csv('{}/top{}_tweets.csv'.format(twitter_model_path, topn), encoding='utf-8-sig')

# %% [code]
# top words

topn = 50

top_words = []
for topic_id in range(NUM_TOPICS):
    topic_top_words = model.get_topic_terms(topic_id, topn=topn)
    topic_top_words = [(model_dict[word_id], prob) for (word_id, prob) in topic_top_words]
    topic_top_words = [(topic_id, *tup) for tup in topic_top_words]
    top_words += topic_top_words

df = pd.DataFrame(top_words, columns=['topic_id', 'word', 'fit_value'])
df.to_csv('{}/top_terms.csv'.format(twitter_model_path), encoding='utf-8')

# %% [markdown]
## All tweets for each topic

# %% [code]


# %% [markdown]
## Get top terms per day/week/month

# %% [code]
import sqlite3 as sql
import os

if not os.path.exists(twitter_model_path):
    os.makedirs(twitter_model_path)

T = time.time()

if not os.path.isfile('{}/tweet_date_map.json'.format(twitter_model_path)):
    conn = sql.connect(database_path)
    cur = conn.cursor()
    query = 'SELECT post_id, date FROM posts'
    tweet_id_dates = cur.execute(query).fetchall()
    tweet_id_date_dict = {tweet_id : date for (tweet_id, date) in tweet_id_dates if tweet_id in tweet_id_bow_dict}
    with open('{}/tweet_date_map.json'.format(twitter_model_path), 'w') as file_handle:
        json.dump(tweet_id_date_dict, file_handle)
else:
    with open('{}/tweet_date_map.json'.format(twitter_model_path), 'r') as file_handle:
        tweet_id_date_dict = json.load(file_handle)


T = time.time() - T
print('Loaded id -> date dictionary in {} seconds'.format(T))

# %% [code]
import datetime


tweet_id_date_dict = {tweet_id : datetime.datetime.strptime(date_str, '%Y-%m-%d %H:%M:%S') for (tweet_id, date_str) in tweet_id_date_dict.items()}
start_date = min([date for (_, date) in tweet_id_date_dict.items()]).date()
end_date = max([date for (_, date) in tweet_id_date_dict.items()]).date()

# %% [code]
def get_topn_most_popular(word_counts, topn):
    tuple_list = list(word_counts.items())
    sorted_list = sorted(tuple_list, key=lambda tup:tup[1], reverse=True)
    return sorted_list[:topn]

# %% [code]
all_word_counts_per_day = []

# %% [code]
def get_topn_words_per_day(start_date, end_date, topn):

    topn_most_popular_words_per_day = []
    
    current_date = start_date
    while start_date <= current_date <= end_date:
        date_word_counts = {}
        for tweet_id in tweet_id_date_dict:
            if tweet_id_date_dict[tweet_id].date() == current_date:
                for word_id_count_list in tweet_id_bow_dict[tweet_id]:
                    word_id = word_id_count_list[0]
                    count = word_id_count_list[1]
                    word = model_dict[word_id]
                    date_word_counts[word] = date_word_counts.get(word, 0) + count
        all_word_counts_per_day.append(date_word_counts)
        topn_most_popular_words_per_day.append(get_topn_most_popular(date_word_counts, topn))
                    
        current_date += datetime.timedelta(days=1)
    return topn_most_popular_words_per_day

# %% [code]
def get_flattened_list(l):
    return [item for sublist in l for item in sublist]

# %% [code]
topn = 50
most_popular_words_per_day = get_topn_words_per_day(start_date, end_date, topn)

# %% [code]
import pandas as pd

flattened_list = get_flattened_list(most_popular_words_per_day)
index = []
for i in range(len(flattened_list)):
    if i % topn == 0:
        index.append(start_date + datetime.timedelta(days=int(i / topn)))
    else:
        index.append('')
pd.DataFrame(flattened_list, columns=['word', 'count'],
             index=index).to_csv('{}/top{}_words_daily.csv'.format(twitter_model_path, topn), encoding='utf-8-sig')

# %% [code]
from collections import Counter

def sum_dictionary_values(dict_list):
    return dict(sum((Counter(dict(x)) for x in dict_list), Counter()))

# %% [code]
# weekly

divided_list = [all_word_counts_per_day[x:x+7] for x in range(0, (end_date - start_date).days + 1, 7)]
weekly_counts = []
for week in divided_list:
    weekly_counts.append(sum_dictionary_values(week))


most_popular_words_per_week = [get_topn_most_popular(weekly, topn) for weekly in weekly_counts]

# %% [code]
flattened_list = get_flattened_list(most_popular_words_per_week)
index = []
for i in range(len(flattened_list)):
    if i % topn == 0:
        index.append(start_date + datetime.timedelta(days=7 * int(i / topn)))
    else:
        index.append('')
pd.DataFrame(flattened_list, columns=['word', 'count'],
             index=index).to_csv('{}/top{}_words_weekly.csv'.format(twitter_model_path, topn), encoding='utf-8-sig')

# %% [code]
# monthly

monthly_counts = []
prev_month_number = start_date.month
daily_dicts_for_month = []
for i, daily_words in enumerate(all_word_counts_per_day):
    current_date = start_date + datetime.timedelta(days=i)
    month_number = current_date.month
    if month_number != prev_month_number:
        monthly_counts.append(sum_dictionary_values(daily_dicts_for_month))
        daily_dicts_for_month = []
        prev_month_number = month_number
    else:
        daily_dicts_for_month.append(daily_words)

# %% [code]
most_popular_words_per_month = []
for month in monthly_counts:
    most_popular_words_per_month.append(get_topn_most_popular(month, topn))

# %% [code]
import calendar

flattened_list = get_flattened_list(most_popular_words_per_month)
index = []
for i in range(len(flattened_list)):
    if i % topn == 0:
        month_num = start_date.month + (int(i / topn) % 12)
        if month_num > 12:
            month_num %= 12
        index.append(calendar.month_name[month_num])
    else:
        index.append('')
pd.DataFrame(flattened_list, columns=['word', 'count'],
             index=index).to_csv('{}/top{}_words_monthly.csv'.format(twitter_model_path, topn), encoding='utf-8-sig')

# %% [code]


# %% [code]


# %% [code]
